# Supplementary material for: Discovery and validation of candidate genes for grain iron and zinc metabolism in pearl millet [Pennisetum glaucum (L.) R. Br.]
Source: Sci Rep. 2020 Oct 6;10:16562. doi: 10.1038/s41598-020-73241-7 (PMC7538586; doi:10.1038/s41598-020-73241-7)
Supplement: Supplementary file 2 [file 41598_2020_73241_MOESM2_ESM.xlsx]

## Sheet: Title
Discovery and validation of candidate genes for high grain iron and zinc metabolism in pearl millet [Pennisetum glaucum (L.) R. Br.]
Mahesh D. Mahendrakar1,2 Maheshwari Parveda2, P. B. Kavi Kishor2,3*, Rakesh K. Srivastava1*
1International Crops Research Institute for Semi-Arid Tropics (ICRISAT), Patancheru, Hyderabad- 502 324, India
2Department of Genetics, Osmania University (OU), Hyderabad - 500 007, India
3Department of Biotechnology, Vignan’s Foundation for Science, Technology & Research Deemed to be University, Vadlamudi, Guntur-522 213, India
Correspondence: r.k.srivastava@cgiar.org, pbkavi@yahoo.com

## Sheet: S2_Phasphorylated
	Supplementary Table 2: Phosphorylation sites for Fe and Zn metabolism genes.
	Name	Phosphorylation sites			PKC	CK2	RSK	PKA	UNSP	EGFR	INSR	PKG	CK1	DNAPK	CdC2	p38MAPK	CDK5	GSK3	ATM
		Serine	Threonine	Tyrosine
	PglZIP1	20	17	1	10	5	0	0	16	1	0	2	2	0	0	2	1	1	0
	PglNramp1	21	11	6	11	4	1	7	21	1	0	0	0	0	7	1	0	0	0
	PglFER1	9	4	3	2	5	1	3	11	1	0	1	1	0	1	1	1	0	0
	PglZIP2	16	10	0	8	0	0	7	8	0	0	1	1	0	0	0	0	0	1
	PglNramp2	21	8	1	8	3	0	5	19	1	0	0	1	0	2	2	1	1	0
	PglZIP3	12	1	1	0	0	0	3	5	0	1	1	1	2	2	0	0	1
	PglYSL1	29	21	6	18	3	0	9	27	2	1	4	2	4	8		2	1	1
	PglYSL2	3	4	0	3	0	0	1	3	0	0	0	0	1	0	0	0	0	0
	PglZIP4	28	8	3	15	1	1	9	17	0	1	2	0	0	10	0	0	1	2
	PglYSL3	22	18	12	16	2	1	9	23	1	3	1	4	0	3	2	1	2	0
	PglYSL4	25	16	11	13	5	0	7	25	3	1	2	1	4	5	3	2	0	1
	PglYSL5	23	14	10	14	3	0	7	10	2	2	1	3	0	5	2	1	0	0
	PglYSL6	22	11	8	10	0	0	7	14	0	2	2	4	0	7	4	1	2	0
	PglYSL7	23	13	8	8	3	0	6	20	0	1	0	3	1	9	3	1	2	0
	PglYSL8	19	12	11	12	2	1	5	18	1	3	0	1	1	7	1	1	0	0
	PglZIP5	12	7	0	5	4	0	5	8	0	0	0	1	1	2	1	0	0	0
	PglYSL9	31	23	8	17	4	0	7	32	1	3	0	2	3	4	3	4	3	2
	PglYSL10	31	20	11	21	1	1	11	21	4	3	0	4	2	10	2	2	0	1
	PglYSL11	29	17	8	17	1	1	8	22	3	2	3	4	0	7	1	2	1	1
	PglNramp3	20	6	0	9	0	0	8	11	0	0	0	2	1	6	0	0	0	0
	PglZIP6	4	4	2	4	1	0	2	5	0	0	1	0	1	0	0	0	0	0
	PglNramp4	28	12	2	17	1	2	9	17	0	0	2	2	4	8	0	0	0	2
	PglNAS1	42	8	14	6	11	0	9	32	3	3	6	1	1	10	1	6	6	0
	PglZIP7	10	11	2	5	1	0	2	15	1	0	1	2	0	3	1	1	0	0
	PglZIP8	18	9	2	9	3	3	7	14	1	0	1	2	1	7	1	0	0	1
	PglYSL12	31	22	7	20	1	1	6	26	3	0	4	2	2	10	2	0	0	1
	PglNramp5	35	9	3	14	3	1	12	25	1	0	2	1	2	8	0	1	0	0
	PglNramp6	25	8	4	13	2	1	12	17	2	2	4	2	2	5	0	1	0	0
	PglZIP9	8	4	0	4	1	0	2	4	0	0	0	1	0	3	1	0	0	0
	ZDRE: Zinc deficiency responsive element, IRO: Iron responsive element, IDE: Iron deficiency element, DRE: Drought responsive element, GT1GM: salt responsive element, LTRE: low temperature element, ABRE: absisic acid responsive elements.
