# Supplementary material for: Discovery and validation of candidate genes for grain iron and zinc metabolism in pearl millet [Pennisetum glaucum (L.) R. Br.]
Source: Sci Rep. 2020 Oct 6;10:16562. doi: 10.1038/s41598-020-73241-7 (PMC7538586; doi:10.1038/s41598-020-73241-7)
Supplement: Supplementary file 3 [file 41598_2020_73241_MOESM3_ESM.xlsx]

## Sheet: Title
Discovery and validation of candidate genes for high grain iron and zinc metabolism in pearl millet [Pennisetum glaucum (L.) R. Br.]
Mahesh D. Mahendrakar1,2, Maheshwari Parveda2, P. B. Kavi Kishor2,3*, Rakesh K. Srivastava1*
1International Crops Research Institute for Semi-Arid Tropics (ICRISAT), Patancheru, Hyderabad - 502 324, India
2Department of Genetics, Osmania University (OU), Hyderabad - 500 007, India
3Department of Biotechnology, Vignan’s Foundation for Science, Technology & Research Deemed to be University, Vadlamudi, Guntur-522 213, India
Correspondence: r.k.srivastava@cgiar.org, pbkavi@yahoo.com

## Sheet: S_3
Supplimentary Table 3 Putative cis-acting element analyses for abiotic stress, Zn and iron deficiency responsive
Genes	ABRE	DRE/CRT	GT1GM	LTRE	ZDRE	IRO2	IDE1	Cu responsive
PglZIP1	5	0	0	3	2	0	1	5
PglNramp1	7	0	0	0	0	0	0	4
PglFER1	13	0	4	0	0	2	0	4
PglZIP2	1	2	4	6	1	0	2	7
PglNramp2	7	1	1	4	2	0	1	6
PglZIP3	3	0	5	1	0	0	0	4
PglYSL1	10	2	3	4	1	0	0	10
PglYSL2	4	1	0	1	0	0	0	0
PglZIP4	2	0	7	4	1	0	1	4
PglYSL3	7	2	0	5	0	0	0	6
PglYSL4	1	0	4	0	0	0	1	3
PglYSL5	5	5	6	4	1	1	0	0
PglYSL6	4	1	0	3	0	0	0	5
PglYSL7	5	0	3	1	0	1	3	1
PglYSL8	5	3	2	5	0	0	1	4
PglZIP5	0	1	1	0	1	0	2	4
PglYSL9	5	3	2	6	1	0	0	11
PglYSL10	7	0	2	1	0	0	1	5
PglYSL11	5	5	2	15	0	0	0	3
PglNramp3	9	0	2	3	1	0	0	6
PglZIP6	0	1	4	2	2	1	1	3
PglNramp4	8	3	5	4	0	0	1	7
PglNAS1	5	2	3	6	2	0	0	2
PglZIP7	2	0	1	0	1	0	1	10
PglZIP8	2	2	2	2	0	0	1	7
PglYSL12	0	0	3	0	1	0	0	3
PglNramp5	10	2	12	4	0	0	2	6
PglNramp6	3	0	2	1	1	0	3	12
PglZIP9	2	0	4	4	0	0	3	3
ZDRE(GTCGAC). ABRE (ACGTG), DRE/CRT (G/ACCGCC), LTRE (CCGAC), IDE (CATGCA) and IRO2(CACGTGG)
ZDRE: Zinc deficiency responsive element, IRO: Iron responsive element, IDE: Iron deficiency element, DRE: Drought responsive element, GT1GM: salt responsive element, LTRE: low temperature element, ABRE: absisic acid responsive elements.
