# Supplementary material for: Discovery and validation of candidate genes for grain iron and zinc metabolism in pearl millet [Pennisetum glaucum (L.) R. Br.]
Source: Sci Rep. 2020 Oct 6;10:16562. doi: 10.1038/s41598-020-73241-7 (PMC7538586; doi:10.1038/s41598-020-73241-7)
Supplement: Supplementary file 4 [file 41598_2020_73241_MOESM4_ESM.xlsx]

## Sheet: Title
Discovery and validation of candidate genes for high grain iron and zinc metabolism in pearl millet [Pennisetum glaucum (L.) R. Br.]
Mahesh D. Mahendrakar1,2, Maheshwari Parveda2, P. B. Kavi Kishor2,3*, Rakesh K. Srivastava1*
1International Crops Research Institute for Semi-Arid Tropics (ICRISAT), Patancheru, Hyderabad - 502 324, India
2Department of Genetics, Osmania University (OU), Hyderabad - 500 007, India
3Department of Biotechnology, Vignan’s Foundation for Science, Technology & Research Deemed to be University, Vadlamudi, Guntur-522 213, India
Correspondence: r.k.srivastava@cgiar.org, pbkavi@yahoo.com

## Sheet: S4_Fe and Zn content
	Supplementary Table 4. Test of significance for grain Fe and Zn content between ICMS 8511 (P1) and AIMP 92901 (P2)
	Trait*	ICMS 8511 (P1)	AIMP 92901 (P2)	MRC (Check)	t-test
		MEAN	MEAN	MEAN	P value$
	Fe	31.26±3.26	110.70±2.44	107±1.23	0.000885
	Zn	26.63±0.68	79.11±22.03	63±2.61	2.1e-05
	*the values given in the tables are three biological replicated average values with standard error of mean (SEm) in parts per million (ppm); p-value, one tailed.
