# Supplementary material for: Discovery and validation of candidate genes for grain iron and zinc metabolism in pearl millet [Pennisetum glaucum (L.) R. Br.]
Source: Sci Rep. 2020 Oct 6;10:16562. doi: 10.1038/s41598-020-73241-7 (PMC7538586; doi:10.1038/s41598-020-73241-7)
Supplement: Supplementary file 5 [file 41598_2020_73241_MOESM5_ESM.xlsx]

## Sheet: Title
Discovery and validation of candidate genes for high grain iron and zinc metabolism in pearl millet [Pennisetum glaucum (L.) R. Br.]
Mahesh D. Mahendrakar1,2, Maheshwari Parveda2, P. B. Kavi Kishor2,3*, Rakesh K. Srivastava1*
1International Crops Research Institute for Semi-Arid Tropics (ICRISAT), Patancheru, Hyderabad - 502 324, India
2Department of Genetics, Osmania University (OU), Hyderabad - 500 007, India
3Department of Biotechnology, Vignan’s Foundation for Science, Technology & Research Deemed to be University, Vadlamudi, Guntur-522 213, India
Correspondence: r.k.srivastava@cgiar.org, pbkavi@yahoo.com

## Sheet: S5_PPI_results
Supplementary Table 5: Protein-protein interaction table with functional enrichments.
Functional enrichments in the network
KEGG Pathways
Pathway ID	term description	observed Gene count	false discovery rate	Pearl millet matching proteins in the network (Ids)	Otholog Foxtail millet protein Ids
KO00051	Fructose and mannose metabolism	5	5.47e-05	Pgl_GLEAN_10003757,Pgl_GLEAN_10024655,Pgl_GLEAN_10017799,Pgl_GLEAN_10027894,Pgl_GLEAN_10029851	Si001164m,Si001323m,Si021809m,Si021993m,Si024585m
KO00052	Galactose metabolism	5	5.47e-05	Pgl_GLEAN_10003757,Pgl_GLEAN_10024655,Pgl_GLEAN_10017799,Pgl_GLEAN_10027894,Pgl_GLEAN_10029851	Si001164m,Si001323m,Si021809m,Si021993m,Si024585m
KO00520	Amino sugar and nucleotide sugar metabolism	6	0.0001	Pgl_GLEAN_10003757,Pgl_GLEAN_10024655,Pgl_GLEAN_10017799,Pgl_GLEAN_10027894,Pgl_GLEAN_10029851,Pgl_GLEAN_10002725	Si001164m,Si001323m,Si021809m,Si021993m,Si024585m,Si029644m
KO00010	Glycolysis / Gluconeogenesis	5	0.00051	Pgl_GLEAN_10003757,Pgl_GLEAN_10024655,Pgl_GLEAN_10017799,Pgl_GLEAN_10027894,Pgl_GLEAN_10029851	Si001164m,Si001323m,Si021809m,Si021993m,Si024585m
KO00500	Starch and sucrose metabolism	5	0.00065	Pgl_GLEAN_10003757,Pgl_GLEAN_10024655,Pgl_GLEAN_10017799,Pgl_GLEAN_10027894,Pgl_GLEAN_10029851	Si001164m,Si001323m,Si021809m,Si021993m,Si024585m
KO01200	Carbon metabolism	6	0.00077	Pgl_GLEAN_10003757,Pgl_GLEAN_10024655,Pgl_GLEAN_10017799,Pgl_GLEAN_10027894,Pgl_GLEAN_10029851,Pgl_GLEAN_10007041	Si001164m,Si001323m,Si021809m,Si021993m,Si024585m,Si030733m
KO02010	ABC transporters	3	0.00084	Pgl_GLEAN_10011449,Pgl_GLEAN_10001725,Pgl_GLEAN_10025237	Si009197m,Si012264m,Si015752m
KO00563	Glycosylphosphatidylinositol (GPI)-anchor biosynthesis	2	0.0084	Pgl_GLEAN_10024169,Pgl_GLEAN_10024020	Si000224m,Si016223m
UniProt Keywords
#term ID	term description	observed Gene count	false discovery rate	matching proteins in your network (IDs)	matching proteins in your network (IDs)
KW-0472	Membrane	48	7.45e-16	Pgl_GLEAN_10024169,Pgl_GLEAN_10012581,Pgl_GLEAN_10036960,Pgl_GLEAN_10014696,Pgl_GLEAN_10017665,Pgl_GLEAN_10022286,Pgl_GLEAN_10012010,Pgl_GLEAN_10018209,Pgl_GLEAN_10032786,Pgl_GLEAN_10006778,Pgl_GLEAN_10024918,Pgl_GLEAN_10011449,Pgl_GLEAN_10011257,Pgl_GLEAN_10002988,Pgl_GLEAN_10003646,Pgl_GLEAN_10037550,Pgl_GLEAN_10030470,Pgl_GLEAN_10012759,Pgl_GLEAN_10022516,Pgl_GLEAN_10001725,Pgl_GLEAN_10002986,…	Si000224m,Si000914m,Si001372m,Si001645m,Si001647m,Si004154m,Si005078m,Si005934m,Si006671m,Si007099m,Si008002m,Si009197m,Si009459m,Si009472m,Si009542m,Si009557m,Si009994m,Si010411m,Si010632m,Si012264m,Si012709m,Si013901m,Si014234m,Si015752m,Si016223m,Si016225m,Si016534m,Si016547m,Si016756m,Si016841m,Si018044m,Si020064m,Si021675m,Si022161m,Si022298m,Si024505m,Si024743m,Si026220m,Si029644m,Si030913m…
KW-0812	Transmembrane	46	2.87e-15	Pgl_GLEAN_10024169,Pgl_GLEAN_10012581,Pgl_GLEAN_10036960,Pgl_GLEAN_10014696,Pgl_GLEAN_10017665,Pgl_GLEAN_10022286,Pgl_GLEAN_10012010,Pgl_GLEAN_10018209,Pgl_GLEAN_10032786,Pgl_GLEAN_10006778,Pgl_GLEAN_10024918,Pgl_GLEAN_10011449,Pgl_GLEAN_10011257,Pgl_GLEAN_10002988,Pgl_GLEAN_10003646,Pgl_GLEAN_10037550,Pgl_GLEAN_10030470,Pgl_GLEAN_10012759,Pgl_GLEAN_10001725,Pgl_GLEAN_10002986,Pgl_GLEAN_10033149,…	Si000224m,Si000914m,Si001372m,Si001645m,Si001647m,Si004154m,Si005078m,Si005934m,Si006671m,Si007099m,Si008002m,Si009197m,Si009459m,Si009472m,Si009542m,Si009557m,Si009994m,Si010411m,Si012264m,Si012709m,Si013901m,Si014234m,Si015752m,Si016223m,Si016225m,Si016534m,Si016547m,Si016756m,Si016841m,Si018044m,Si020064m,Si021675m,Si022161m,Si022298m,Si024505m,Si024743m,Si026220m,Si029644m,Si030913m,Si034876m…
KW-1133	Transmembrane helix	45	7.93e-15	Pgl_GLEAN_10024169,Pgl_GLEAN_10012581,Pgl_GLEAN_10036960,Pgl_GLEAN_10014696,Pgl_GLEAN_10017665,Pgl_GLEAN_10022286,Pgl_GLEAN_10012010,Pgl_GLEAN_10018209,Pgl_GLEAN_10032786,Pgl_GLEAN_10006778,Pgl_GLEAN_10024918,Pgl_GLEAN_10011449,Pgl_GLEAN_10011257,Pgl_GLEAN_10002988,Pgl_GLEAN_10003646,Pgl_GLEAN_10037550,Pgl_GLEAN_10030470,Pgl_GLEAN_10012759,Pgl_GLEAN_10001725,Pgl_GLEAN_10002986,Pgl_GLEAN_10033149,…	Si000224m,Si000914m,Si001372m,Si001645m,Si001647m,Si004154m,Si005078m,Si005934m,Si006671m,Si007099m,Si008002m,Si009197m,Si009459m,Si009472m,Si009542m,Si009557m,Si009994m,Si010411m,Si012264m,Si012709m,Si013901m,Si014234m,Si015752m,Si016223m,Si016225m,Si016534m,Si016547m,Si016756m,Si016841m,Si018044m,Si020064m,Si021675m,Si022161m,Si022298m,Si024505m,Si024743m,Si026220m,Si029644m,Si030913m,Si034876m…
KW-0324	Glycolysis	5	4.49e-06	Pgl_GLEAN_10003757,Pgl_GLEAN_10024655,Pgl_GLEAN_10017799,Pgl_GLEAN_10027894,Pgl_GLEAN_10029851	Si001164m,Si001323m,Si021809m,Si021993m,Si024585m
KW-0406	Ion transport	6	0.00012	Pgl_GLEAN_10036960,Pgl_GLEAN_10006778,Pgl_GLEAN_10012759,Pgl_GLEAN_10009453,Pgl_GLEAN_10026644,Pgl_GLEAN_10005377	Si001372m,Si007099m,Si010411m,Si022298m,Si024505m,Si036196m
KW-0547	Nucleotide-binding	14	0.00029	Pgl_GLEAN_10003757,Pgl_GLEAN_10024655,Pgl_GLEAN_10024918,Pgl_GLEAN_10011449,Pgl_GLEAN_10001725,Pgl_GLEAN_10025237,Pgl_GLEAN_10020445,Pgl_GLEAN_10017799,Pgl_GLEAN_10027894,Pgl_GLEAN_10029851,Pgl_GLEAN_10023307,Pgl_GLEAN_10023307,Pgl_GLEAN_10023404,Pgl_GLEAN_10000198	Si001164m,Si001323m,Si008002m,Si009197m,Si012264m,Si015752m,Si016225m,Si021809m,Si021993m,Si024585m,Si029190m,Si034732m,Si036630m,Si038871m
KW-0067	ATP-binding	13	0.00041	Pgl_GLEAN_10003757,Pgl_GLEAN_10024655,Pgl_GLEAN_10024918,Pgl_GLEAN_10011449,Pgl_GLEAN_10001725,Pgl_GLEAN_10025237,Pgl_GLEAN_10020445,Pgl_GLEAN_10017799,Pgl_GLEAN_10027894,Pgl_GLEAN_10029851,Pgl_GLEAN_10023307,Pgl_GLEAN_10023307,Pgl_GLEAN_10000198	Si001164m,Si001323m,Si008002m,Si009197m,Si012264m,Si015752m,Si016225m,Si021809m,Si021993m,Si024585m,Si029190m,Si034732m,Si038871m
KW-0409	Iron storage	2	0.00042	Pgl_GLEAN_10002079,Pgl_GLEAN_10002079	Si010922m,Si026773m
KW-0813	Transport	8	0.0083	Pgl_GLEAN_10036960,Pgl_GLEAN_10006778,Pgl_GLEAN_10012759,Pgl_GLEAN_10009453,Pgl_GLEAN_10026644,Pgl_GLEAN_10003555,Pgl_GLEAN_10005377,Pgl_GLEAN_10023404	Si001372m,Si007099m,Si010411m,Si022298m,Si024505m,Si034151m,Si036196m,Si036630m
KW-0347	Helicase	3	0.0332	Pgl_GLEAN_10023307,Pgl_GLEAN_10023307,Pgl_GLEAN_10000198	Si029190m,Si034732m,Si038871m
PFAM Protein Domains
#term ID	term description	observed Gene count	false discovery rate	matching proteins in your network (IDs)	matching proteins in your network (IDs)
PF03169	OPT oligopeptide transporter protein	18	1.81e-30	Pgl_GLEAN_10001751,Pgl_GLEAN_10012010,Pgl_GLEAN_10032820,Pgl_GLEAN_10037548,Pgl_GLEAN_10002988,Pgl_GLEAN_10003646,Pgl_GLEAN_10037550,Pgl_GLEAN_10008567,Pgl_GLEAN_10037549,Pgl_GLEAN_10002986,Pgl_GLEAN_10002987,Pgl_GLEAN_10004539,Pgl_GLEAN_10005019,Pgl_GLEAN_10005017,Pgl_GLEAN_10002987,Pgl_GLEAN_10005018,Pgl_GLEAN_10031862,Pgl_GLEAN_10016104	Si004447m,Si005078m,Si005982m,Si009402m,Si009472m,Si009542m,Si009557m,Si009559m,Si012384m,Si012709m,Si015201m,Si016302m,Si016534m,Si016547m,Si019708m,Si020064m,Si024743m,Si034415m
PF02535	ZIP Zinc transporter	11	2.79e-19	Pgl_GLEAN_10006778,Pgl_GLEAN_10012759,Pgl_GLEAN_10033149,Pgl_GLEAN_10019761,Pgl_GLEAN_10030340,Pgl_GLEAN_10020447,Pgl_GLEAN_10009453,Pgl_GLEAN_10026644,Pgl_GLEAN_10003023,Pgl_GLEAN_10034360,Pgl_GLEAN_10005377	Si007099m,Si010411m,Si013901m,Si014234m,Si016756m,Si018044m,Si022298m,Si024505m,Si034876m,Si035517m,Si036196m
PF01566	Natural resistance-associated macrophage protein	8	3.96e-14	Pgl_GLEAN_10023965,Pgl_GLEAN_10038630,Pgl_GLEAN_10001790,Pgl_GLEAN_10015296,Pgl_GLEAN_10002291,Pgl_GLEAN_10000860,Pgl_GLEAN_10011825,Pgl_GLEAN_10015296	Si006026m,Si009866m,Si016841m,Si021675m,Si029632m,Si032084m,Si035177m,Si039125m
PF00349	Hexokinase	5	3.65e-09	Pgl_GLEAN_10003757,Pgl_GLEAN_10024655,Pgl_GLEAN_10017799,Pgl_GLEAN_10027894,Pgl_GLEAN_10029851	Si001164m,Si001323m,Si021809m,Si021993m,Si024585m
PF03727	Hexokinase	5	3.65e-09	Pgl_GLEAN_10003757,Pgl_GLEAN_10024655,Pgl_GLEAN_10017799,Pgl_GLEAN_10027894,Pgl_GLEAN_10029851	Si001164m,Si001323m,Si021809m,Si021993m,Si024585m
PF01545	Cation efflux family	4	1.18e-06	Pgl_GLEAN_10014696,Pgl_GLEAN_10030470,Pgl_GLEAN_10002620,Pgl_GLEAN_10000079	Si001645m,Si009994m,Si016613m,Si022161m
PF13959	Domain of unknown function (DUF4217)	3	3.73e-05	Pgl_GLEAN_10023307,Pgl_GLEAN_10023307,Pgl_GLEAN_10000198	Si029190m,Si034732m,Si038871m
PF00210	Ferritin-like domain	2	0.00073	Pgl_GLEAN_10002079,Pgl_GLEAN_10002079	Si010922m,Si026773m
PF03522	Solute carrier family 12	2	0.00073	Pgl_GLEAN_10022286,Pgl_GLEAN_10018244	Si004154m,Si021459m
PF03059	Nicotianamine synthase protein	2	0.00097	Pgl_GLEAN_10015686,Pgl_GLEAN_10030145	Si030392m,Si038599m
PF00010	Helix-loop-helix DNA-binding domain	5	0.0013	Pgl_GLEAN_10011342,Pgl_GLEAN_10016253,Pgl_GLEAN_10027049,Pgl_GLEAN_10024244,Pgl_GLEAN_10006510	Si001242m,Si002655m,Si002720m,Si016939m,Si040099m
PF01663	Type I phosphodiesterase / nucleotide pyrophosphatase	2	0.0013	Pgl_GLEAN_10024169,Pgl_GLEAN_10024020	Si000224m,Si016223m
PF05495	CHY zinc finger	2	0.0027	Pgl_GLEAN_10032530,Pgl_GLEAN_10032313	Si022529m,Si037060m
PF14599	Zinc-ribbon	2	0.0027	Pgl_GLEAN_10032530,Pgl_GLEAN_10032313	Si022529m,Si037060m
PF00664	ABC transporter transmembrane region	3	0.0063	Pgl_GLEAN_10011449,Pgl_GLEAN_10001725,Pgl_GLEAN_10025237	Si009197m,Si012264m,Si015752m
PF00005	ABC transporter	4	0.007	Pgl_GLEAN_10024918,Pgl_GLEAN_10011449,Pgl_GLEAN_10001725,Pgl_GLEAN_10025237	Si008002m,Si009197m,Si012264m,Si015752m
PF00156	Phosphoribosyl transferase domain	2	0.007	Pgl_GLEAN_10011773,Pgl_GLEAN_10012911	Si017764m,Si023070m
PF01699	Sodium/calcium exchanger protein	2	0.0071	Pgl_GLEAN_10036960,Pgl_GLEAN_10010180	Si001372m,Si026220m
PF00270	DEAD/DEAH box helicase	3	0.019	Pgl_GLEAN_10023307,Pgl_GLEAN_10023307,Pgl_GLEAN_10000198	Si029190m,Si034732m,Si038871m
PF00324	Amino acid permease	2	0.0213	Pgl_GLEAN_10022286,Pgl_GLEAN_10018244	Si004154m,Si021459m
INTERPRO Protein Domains and Features
#term ID	term description	observed Gene count	false discovery rate	matching proteins in your network (IDs)	matching proteins in your network (IDs)
IPR004813	Oligopeptide transporter, OPT superfamily	18	3.59e-30	Pgl_GLEAN_10001751,Pgl_GLEAN_10012010,Pgl_GLEAN_10032820,Pgl_GLEAN_10037548,Pgl_GLEAN_10002988,Pgl_GLEAN_10003646,Pgl_GLEAN_10037550,Pgl_GLEAN_10008567,Pgl_GLEAN_10037549,Pgl_GLEAN_10002986,Pgl_GLEAN_10002987,Pgl_GLEAN_10004539,Pgl_GLEAN_10005019,Pgl_GLEAN_10005017,Pgl_GLEAN_10002987,Pgl_GLEAN_10005018,Pgl_GLEAN_10031862,Pgl_GLEAN_10016104	Si004447m,Si005078m,Si005982m,Si009402m,Si009472m,Si009542m,Si009557m,Si009559m,Si012384m,Si012709m,Si015201m,Si016302m,Si016534m,Si016547m,Si019708m,Si020064m,Si024743m,Si034415m
IPR003689	Zinc/iron permease	11	5.53e-19	Pgl_GLEAN_10006778,Pgl_GLEAN_10012759,Pgl_GLEAN_10033149,Pgl_GLEAN_10019761,Pgl_GLEAN_10030340,Pgl_GLEAN_10020447,Pgl_GLEAN_10009453,Pgl_GLEAN_10026644,Pgl_GLEAN_10003023,Pgl_GLEAN_10034360,Pgl_GLEAN_10005377	Si007099m,Si010411m,Si013901m,Si014234m,Si016756m,Si018044m,Si022298m,Si024505m,Si034876m,Si035517m,Si036196m
IPR001046	NRAMP family	8	1.26e-13	Pgl_GLEAN_10023965,Pgl_GLEAN_10038630,Pgl_GLEAN_10001790,Pgl_GLEAN_10015296,Pgl_GLEAN_10002291,Pgl_GLEAN_10000860,Pgl_GLEAN_10011825,Pgl_GLEAN_10015296	Si006026m,Si009866m,Si016841m,Si021675m,Si029632m,Si032084m,Si035177m,Si039125m
IPR001312	Hexokinase	5	7.22e-09	Pgl_GLEAN_10003757,Pgl_GLEAN_10024655,Pgl_GLEAN_10017799,Pgl_GLEAN_10027894,Pgl_GLEAN_10029851	Si001164m,Si001323m,Si021809m,Si021993m,Si024585m
IPR022672	Hexokinase, N-terminal	5	7.22e-09	Pgl_GLEAN_10003757,Pgl_GLEAN_10024655,Pgl_GLEAN_10017799,Pgl_GLEAN_10027894,Pgl_GLEAN_10029851	Si001164m,Si001323m,Si021809m,Si021993m,Si024585m
IPR022673	Hexokinase, C-terminal	5	7.22e-09	Pgl_GLEAN_10003757,Pgl_GLEAN_10024655,Pgl_GLEAN_10017799,Pgl_GLEAN_10027894,Pgl_GLEAN_10029851	Si001164m,Si001323m,Si021809m,Si021993m,Si024585m
IPR002524	Cation efflux protein	5	2.65e-08	Pgl_GLEAN_10014696,Pgl_GLEAN_10030470,Pgl_GLEAN_10031744,Pgl_GLEAN_10002620,Pgl_GLEAN_10000079	Si001645m,Si009994m,Si014003m,Si016613m,Si022161m
IPR027469	Cation efflux transmembrane domain superfamily	5	2.65e-08	Pgl_GLEAN_10014696,Pgl_GLEAN_10030470,Pgl_GLEAN_10031744,Pgl_GLEAN_10002620,Pgl_GLEAN_10000079	Si001645m,Si009994m,Si014003m,Si016613m,Si022161m
IPR004698	Zinc/iron permease, fungal/plant	5	2.99e-08	Pgl_GLEAN_10006778,Pgl_GLEAN_10012759,Pgl_GLEAN_10009453,Pgl_GLEAN_10026644,Pgl_GLEAN_10005377	Si007099m,Si010411m,Si022298m,Si024505m,Si036196m
IPR019807	Hexokinase, binding site	3	2.16e-05	Pgl_GLEAN_10003757,Pgl_GLEAN_10017799,Pgl_GLEAN_10029851	Si001164m,Si021809m,Si024585m
IPR025313	Domain of unknown function DUF4217	3	4.69e-05	Pgl_GLEAN_10023307,Pgl_GLEAN_10023307,Pgl_GLEAN_10000198	Si029190m,Si034732m,Si038871m
IPR036837	Cation efflux protein, cytoplasmic domain superfamily	3	8.41e-05	Pgl_GLEAN_10014696,Pgl_GLEAN_10031744,Pgl_GLEAN_10000079	Si001645m,Si014003m,Si022161m
IPR011598	Myc-type, basic helix-loop-helix (bHLH) domain	6	0.00053	Pgl_GLEAN_10011342,Pgl_GLEAN_10016253,Pgl_GLEAN_10027049,Pgl_GLEAN_10024244,Pgl_GLEAN_10024864,Pgl_GLEAN_10006510	Si001242m,Si002655m,Si002720m,Si016939m,Si037016m,Si040099m
IPR036638	Helix-loop-helix DNA-binding domain superfamily	6	0.00053	Pgl_GLEAN_10011342,Pgl_GLEAN_10016253,Pgl_GLEAN_10027049,Pgl_GLEAN_10024244,Pgl_GLEAN_10024864,Pgl_GLEAN_10006510	Si001242m,Si002655m,Si002720m,Si016939m,Si037016m,Si040099m
IPR001519	Ferritin	2	0.00077	Pgl_GLEAN_10002079,Pgl_GLEAN_10002079	Si010922m,Si026773m
IPR004841	Amino acid permease/ SLC12A domain	2	0.00077	Pgl_GLEAN_10022286,Pgl_GLEAN_10018244	Si004154m,Si021459m
IPR008331	Ferritin/DPS protein domain	2	0.00077	Pgl_GLEAN_10002079,Pgl_GLEAN_10002079	Si010922m,Si026773m
IPR009040	Ferritin-like diiron domain	2	0.00077	Pgl_GLEAN_10002079,Pgl_GLEAN_10002079	Si010922m,Si026773m
IPR012347	Ferritin-like	2	0.00077	Pgl_GLEAN_10002079,Pgl_GLEAN_10002079	Si010922m,Si026773m
IPR014034	Ferritin, conserved site	2	0.00077	Pgl_GLEAN_10002079,Pgl_GLEAN_10002079	Si010922m,Si026773m
IPR018491	SLC12A transporter, C-terminal	2	0.00077	Pgl_GLEAN_10022286,Pgl_GLEAN_10018244	Si004154m,Si021459m
IPR004298	Nicotianamine synthase	2	0.00087	Pgl_GLEAN_10015686,Pgl_GLEAN_10030145	Si030392m,Si038599m
IPR002591	Type I phosphodiesterase/nucleotide pyrophosphatase/phosphate transferase	2	0.0012	Pgl_GLEAN_10024169,Pgl_GLEAN_10024020	Si000224m,Si016223m
IPR015660	Achaete-scute transcription factor-related	2	0.0022	Pgl_GLEAN_10027049,Pgl_GLEAN_10006510	Si002720m,Si040099m
IPR008913	Zinc finger, CHY-type	2	0.0027	Pgl_GLEAN_10032530,Pgl_GLEAN_10032313	Si022529m,Si037060m
IPR017921	Zinc finger, CTCHY-type	2	0.0027	Pgl_GLEAN_10032530,Pgl_GLEAN_10032313	Si022529m,Si037060m
IPR037274	Zinc finger, CHY-type superfamily	2	0.0027	Pgl_GLEAN_10032530,Pgl_GLEAN_10032313	Si022529m,Si037060m
IPR037275	Zinc finger, CTCHY-type superfamily	2	0.0027	Pgl_GLEAN_10032530,Pgl_GLEAN_10032313	Si022529m,Si037060m
IPR004648	Tetrapeptide transporter, OPT1/isp4	2	0.0029	Pgl_GLEAN_10032820,Pgl_GLEAN_10016104	Si005982m,Si034415m
IPR017849	Alkaline phosphatase-like, alpha/beta/alpha	2	0.0057	Pgl_GLEAN_10024169,Pgl_GLEAN_10024020	Si000224m,Si016223m
IPR017850	Alkaline-phosphatase-like, core domain superfamily	2	0.0057	Pgl_GLEAN_10024169,Pgl_GLEAN_10024020	Si000224m,Si016223m
IPR003439	ABC transporter-like	4	0.0064	Pgl_GLEAN_10024918,Pgl_GLEAN_10011449,Pgl_GLEAN_10001725,Pgl_GLEAN_10025237	Si008002m,Si009197m,Si012264m,Si015752m
IPR011527	ABC transporter type 1, transmembrane domain	3	0.0064	Pgl_GLEAN_10011449,Pgl_GLEAN_10001725,Pgl_GLEAN_10025237	Si009197m,Si012264m,Si015752m
IPR036640	ABC transporter type 1, transmembrane domain superfamily	3	0.0064	Pgl_GLEAN_10011449,Pgl_GLEAN_10001725,Pgl_GLEAN_10025237	Si009197m,Si012264m,Si015752m
IPR004837	Sodium/calcium exchanger membrane region	2	0.0073	Pgl_GLEAN_10036960,Pgl_GLEAN_10010180	Si001372m,Si026220m
IPR009078	Ferritin-like superfamily	2	0.0079	Pgl_GLEAN_10002079,Pgl_GLEAN_10002079	Si010922m,Si026773m
IPR037171	NagB/RpiA transferase-like	2	0.0079	Pgl_GLEAN_10018859,Pgl_GLEAN_10007041	Si026527m,Si030733m
IPR000836	Phosphoribosyltransferase domain	2	0.0084	Pgl_GLEAN_10011773,Pgl_GLEAN_10012911	Si017764m,Si023070m
IPR029057	Phosphoribosyltransferase-like	2	0.0084	Pgl_GLEAN_10011773,Pgl_GLEAN_10012911	Si017764m,Si023070m
IPR000629	ATP-dependent RNA helicase DEAD-box, conserved site	2	0.0172	Pgl_GLEAN_10023307,Pgl_GLEAN_10000198	Si029190m,Si038871m
IPR017871	ABC transporter, conserved site	3	0.0201	Pgl_GLEAN_10011449,Pgl_GLEAN_10001725,Pgl_GLEAN_10025237	Si009197m,Si012264m,Si015752m
IPR029063	S-adenosyl-L-methionine-dependent methyltransferase	4	0.0453	Pgl_GLEAN_10020870,Pgl_GLEAN_10011511,Pgl_GLEAN_10015686,Pgl_GLEAN_10030145	Si001844m,Si026542m,Si030392m,Si038599m
Network Stats
average node degree:	5.93
number of nodes:	115
number of edges:	341
avg. Clustering coefficient:	0.53
Protein name	Node name	AverageShortestPathLength	BetweennessCentrality	ClosenessCentrality	ClusteringCoefficient	Degree	Eccentricity	IsSingleNode	NeighborhoodConnectivity	NumberOfDirectedEdges	PartnerOfMultiEdgedNodePairs	Radiality	Stress	TopologicalCoefficient
Pgl_GLEAN_10011342	10011342	1.14286	0	0.875	1	6	2	false	7	6	0	0.928571	0	1
Pgl_GLEAN_10012581	10012581	1	0.00793651	1	0.952381	7	1	false	6.71429	7	0	1	2	0.959184
Pgl_GLEAN_10024655	10024655	3.80769	0	0.262626	1	5	6	false	6.4	5	0	0.598901	0	0.533333
Pgl_GLEAN_10003757	10003757	3.80769	0	0.262626	1	5	6	false	6.4	5	0	0.598901	0	0.533333
Pgl_GLEAN_10025737	10025737	1	0.00793651	1	0.952381	7	1	false	6.71429	7	0	1	2	0.959184
Pgl_GLEAN_10012010	PglYSL12	3.32692	0.00312408	0.300578	0.666667	4	5	false	7.75	4	0	0.667582	174	0.3875
Pgl_GLEAN_10020870	10020870	3.84615	0	0.26	1	2	6	false	6	2	0	0.593407	0	0.75
Pgl_GLEAN_10023965	PglNramp4	2.72115	0.100132	0.367491	0.0909091	11	5	false	6.18182	11	0	0.754121	3792	0.15311
Pgl_GLEAN_10036960	10036960	3.66346	0	0.272966	1	2	6	false	9	2	0	0.619505	0	0.6
Pgl_GLEAN_10014696	10014696	3.71154	0	0.26943	0	1	6	false	11	1	0	0.612637	0	0
Pgl_GLEAN_10001751	10001751	3.34615	0	0.298851	1	2	5	false	10.5	2	0	0.664835	0	0.617647
Pgl_GLEAN_10032786	10032786	2.66346	0.0376107	0.375451	0.333333	10	4	false	11.1	10	0	0.762363	2332	0.246667
Pgl_GLEAN_10022959	10022959	4.48077	0.00018671	0.223176	0.833333	4	7	false	6.25	4	0	0.502747	12	0.520833
Pgl_GLEAN_10007395	10007395	4.48077	0.00018671	0.223176	0.833333	4	7	false	6.25	4	0	0.502747	12	0.520833
Pgl_GLEAN_10037548	PglYSL10	2.84615	0.0341949	0.351351	0.155556	10	5	false	8.9	10	0	0.736264	3352	0.209756
Pgl_GLEAN_10027049	10027049	2.55769	0.0126999	0.390977	0.509091	11	4	false	13.7273	11	0	0.777473	1876	0.29207
Pgl_GLEAN_10018209	10018209	3.81731	1.867e-05	0.261965	0	2	6	false	10	2	0	0.597527	2	1
Pgl_GLEAN_10032820	10032820	3.81731	1.867e-05	0.261965	0	2	6	false	10	2	0	0.597527	2	1
Pgl_GLEAN_10037550	10037550	3.71154	0	0.26943	0	1	6	false	11	1	0	0.612637	0	0
Pgl_GLEAN_10008567	PglYSL8	2.95192	0.0679121	0.338762	0.0952381	8	5	false	5.28571	8	1	0.721154	2456	0.168367
Pgl_GLEAN_10038630	10038630	2.86538	0.0211784	0.348993	0.428571	8	5	false	10	8	0	0.733516	932	0.285714
Pgl_GLEAN_10012759	PglZIP5	3.56731	0.0862273	0.280323	0.194444	9	6	false	6.11111	9	0	0.633242	9082	0.272727
Pgl_GLEAN_10024918	10024918	4.49038	0.00018671	0.222698	0.666667	3	7	false	6.66667	3	0	0.501374	12	0.555556
Pgl_GLEAN_10000761	10000761	4.55769	0	0.219409	0	1	7	false	9	1	0	0.491758	0	0
Pgl_GLEAN_10022516	10022516	4.71154	0	0.212245	1	4	7	false	4.75	4	0	0.46978	0	0.678571
Pgl_GLEAN_10017665	10017665	4.71154	0	0.212245	1	4	7	false	4.75	4	0	0.46978	0	0.678571
Pgl_GLEAN_10002079	PglFER1	2.85577	0.129617	0.350168	0.257576	15	5	false	6.58333	15	3	0.73489	5396	0.18287
Pgl_GLEAN_10003646	PglYSL3	2.80769	0.0197227	0.356164	0.333333	8	5	false	10.2857	8	1	0.741758	1540	0.253571
Pgl_GLEAN_10037549	PglYSL11	2.84615	0.0341949	0.351351	0.155556	10	5	false	8.9	10	0	0.736264	3352	0.209756
Pgl_GLEAN_10033149	10033149	2.73077	0.13328	0.366197	0.438095	15	5	false	9.93333	15	0	0.752747	9028	0.209929
Pgl_GLEAN_10006778	10006778	2.41346	0.177322	0.414343	0.316667	16	4	false	10.0625	16	0	0.798077	11614	0.20125
Pgl_GLEAN_10030470	10030470	3.66346	8.113e-05	0.272966	0.857143	7	6	false	9.71429	7	0	0.619505	6	0.647619
Pgl_GLEAN_10031744	10031744	3.09615	0.00235397	0.322981	0.861111	9	5	false	10.8889	9	0	0.700549	402	0.47343
Pgl_GLEAN_10019761	PglZIP6	3.08654	0.0024491	0.323988	0.822222	10	5	false	10.4	10	0	0.701923	408	0.452174
Pgl_GLEAN_10019766	10019766	2.90385	0.00236244	0.344371	0.6	11	5	false	11.5455	11	0	0.728022	156	0.320707
Pgl_GLEAN_10002592	10002592	3.09615	0	0.322981	1	4	5	false	14.75	4	0	0.700549	0	0.508621
Pgl_GLEAN_10024020	10024020	3.48077	0.0125856	0.287293	0.666667	3	5	false	6.66667	3	0	0.645604	1550	0.444444
Pgl_GLEAN_10024169	10024169	3.48077	0.0125856	0.287293	0.666667	3	5	false	6.66667	3	0	0.645604	1550	0.444444
Pgl_GLEAN_10020445	10020445	2.75962	0.00511725	0.362369	0.52381	7	4	false	12.8571	7	0	0.748626	620	0.279503
Pgl_GLEAN_10004539	PglYSL4	1	0.00793651	1	0.952381	7	1	false	6.71429	7	0	1	2	0.959184
Pgl_GLEAN_10005019	PglYSL7	2.66346	0.02543	0.375451	0.464286	8	5	false	11.625	8	0	0.762363	828	0.267442
Pgl_GLEAN_10005017	PglYSL5	2.625	0.0216907	0.380952	0.461538	13	5	false	10.8462	13	0	0.767857	1270	0.252236
Pgl_GLEAN_10011257	10011257	3.02885	0.00187838	0.330159	0.666667	3	5	false	14.6667	3	0	0.710165	64	0.444444
Pgl_GLEAN_10002620	10002620	3.08654	0.0024491	0.323988	0.822222	10	5	false	10.4	10	0	0.701923	408	0.452174
Pgl_GLEAN_10030340	10030340	3.09615	0.00239465	0.322981	0.833333	9	5	false	10.7778	9	0	0.700549	404	0.468599
Pgl_GLEAN_10001790	PglNramp1	3.75	0.0782654	0.266667	0.333333	7	6	false	3.85714	7	0	0.607143	6100	0.371429
Pgl_GLEAN_10024244	10024244	1.14286	0	0.875	1	6	2	false	7	6	0	0.928571	0	1
Pgl_GLEAN_10000613	10000613	2.81731	0.00901435	0.354949	0.545455	11	5	false	11.7273	11	0	0.740385	1026	0.308612
Pgl_GLEAN_10002988	10002988	3.69231	0	0.270833	1	3	6	false	11.6667	3	0	0.615385	0	0.648148
Pgl_GLEAN_10011773	10011773	3.14423	0	0.318043	1	3	5	false	13.3333	3	0	0.693681	0	0.533333
Pgl_GLEAN_10020447	PglZIP3	2.83654	0.0330056	0.352542	0.6	6	5	false	14.5	6	0	0.737637	3922	0.315217
Pgl_GLEAN_10005018	PglYSL6	2.43269	0.0551014	0.411067	0.345455	11	4	false	11.9091	11	0	0.79533	3488	0.198485
Pgl_GLEAN_10022419	10022419	1	0.00793651	1	0.952381	7	1	false	6.71429	7	0	1	2	0.959184
Pgl_GLEAN_10015296	PglNramp3	2.76923	0.145294	0.361111	0.0384615	21	5	false	4.46154	21	8	0.747253	5710	0.134615
Pgl_GLEAN_10022286	10022286	3.75	0	0.266667	1	3	6	false	8.5	3	1	0.607143	0	0.653846
Pgl_GLEAN_10011449	10011449	3.75962	0	0.265985	0	2	6	false	13	2	1	0.605769	0	0
Pgl_GLEAN_10001725	10001725	3.75962	0	0.265985	0	2	6	false	13	2	1	0.605769	0	0
Pgl_GLEAN_10025237	10025237	3.75962	0	0.265985	0	2	6	false	13	2	1	0.605769	0	0
Pgl_GLEAN_10002987	PglYSL2	3.75962	0	0.265985	0	1	6	false	13	1	0	0.605769	0	0
Pgl_GLEAN_10018244	10018244	3.75	0	0.266667	1	3	6	false	8.5	3	1	0.607143	0	0.653846
Pgl_GLEAN_10004510	10004510	3.64423	0.00072189	0.274406	0	2	6	false	7	2	0	0.622253	44	0.545455
Pgl_GLEAN_10017799	10017799	3.80769	0	0.262626	1	5	6	false	6.4	5	0	0.598901	0	0.533333
Pgl_GLEAN_10005677	10005677	2.56731	0.00905791	0.389513	0.6	10	4	false	14.1	10	0	0.776099	1444	0.3
Pgl_GLEAN_10027894	10027894	3.80769	0	0.262626	1	5	6	false	6.4	5	0	0.598901	0	0.533333
Pgl_GLEAN_10000079	10000079	3.11538	0.00136393	0.320988	0.904762	7	5	false	11.7143	7	0	0.697802	202	0.509317
Pgl_GLEAN_10009453	10009453	3.63462	0.00025672	0.275132	0.785714	8	6	false	10.25	8	0	0.623626	12	0.602941
Pgl_GLEAN_10032530	10032530	3.23077	1.867e-05	0.309524	0.666667	3	5	false	12	3	0	0.681319	2	0.571429
Pgl_GLEAN_10007697	10007697	2.875	0.0824756	0.347826	0	6	5	false	11.4	6	1	0.732143	5082	0.273684
Pgl_GLEAN_10012911	10012911	3.14423	0	0.318043	1	3	5	false	13.3333	3	0	0.693681	0	0.533333
Pgl_GLEAN_10017437	10017437	3.83654	0	0.260652	1	2	6	false	7	2	0	0.59478	0	0.583333
Pgl_GLEAN_10000691	10000691	3.83654	0	0.260652	1	2	6	false	7	2	0	0.59478	0	0.583333
Pgl_GLEAN_10026644	PglZIP-1	3.58654	0.0608974	0.27882	0.178571	8	6	false	4.625	8	0	0.630495	3638	0.214286
Pgl_GLEAN_10029851	10029851	3.80769	0	0.262626	1	5	6	false	6.4	5	0	0.598901	0	0.533333
Pgl_GLEAN_10010180	10010180	3.75962	0	0.265985	0	2	6	false	13	2	1	0.605769	0	0
Pgl_GLEAN_10018859	10018859	2.875	0.00673478	0.347826	0.563636	11	5	false	11.7273	11	0	0.732143	398	0.335065
Pgl_GLEAN_10011511	10011511	4.56731	0	0.218947	1	2	7	false	5	2	0	0.490385	0	0.625
Pgl_GLEAN_10019424	10019424	4.71154	0	0.212245	1	4	7	false	4.75	4	0	0.46978	0	0.678571
Pgl_GLEAN_10009724	10009724	3.75962	0	0.265985	0	1	6	false	13	1	0	0.605769	0	0
Pgl_GLEAN_10023307	10023307	3.94231	0	0.253659	0	2	6	false	7	2	1	0.57967	0	0
Pgl_GLEAN_10002291	PglNramp6	2.59615	0.0884304	0.385185	0.155556	10	4	false	8.5	10	0	0.771978	7422	0.186667
Pgl_GLEAN_10016253	10016253	3.40385	0.00027086	0.293785	0.666667	3	5	false	9.66667	3	0	0.656593	48	0.508772
Pgl_GLEAN_10002725	10002725	1	0.00793651	1	0.952381	7	1	false	6.71429	7	0	1	2	0.959184
Pgl_GLEAN_10015686	10015686	2.67308	0.0388554	0.374101	0.288889	11	5	false	11.4	11	1	0.760989	2128	0.228
Pgl_GLEAN_10007041	10007041	3.65385	0	0.273684	0	1	6	false	8	1	0	0.620879	0	0
Pgl_GLEAN_10008157	10008157	3	0.0129647	0.333333	0.5	4	5	false	9	4	0	0.714286	822	0.3
Pgl_GLEAN_10002676	10002676	3.15385	0	0.317073	1	3	5	false	15.3333	3	0	0.692308	0	0.666667
Pgl_GLEAN_10000860	PglNramp5	2.48077	0.0940254	0.403101	0.183333	16	4	false	8.9375	16	0	0.788462	7362	0.181122
Pgl_GLEAN_10003555	10003555	4.56731	0	0.218947	1	2	7	false	5	2	0	0.490385	0	0.625
Pgl_GLEAN_10016104	10016104	2.22115	0.334779	0.450216	0.134503	21	4	false	9.52632	21	2	0.825549	15518	0.130848
Pgl_GLEAN_10002986	PglYSL1	3.19231	0.00952203	0.313253	0	2	5	false	10.5	2	0	0.686813	640	0.527778
Pgl_GLEAN_10031862	PglYSL9	3.19231	0.00952203	0.313253	0	2	5	false	10.5	2	0	0.686813	640	0.527778
Pgl_GLEAN_10004621	10004621	1	0.00793651	1	0.952381	7	1	false	6.71429	7	0	1	2	0.959184
Pgl_GLEAN_10003023	PglZIP4	3.10577	0.00233063	0.321981	0.857143	8	5	false	11.25	8	0	0.699176	400	0.48913
Pgl_GLEAN_10021397	10021397	4.71154	0	0.212245	1	4	7	false	4.75	4	0	0.46978	0	0.678571
Pgl_GLEAN_10023423	10023423	4.48077	0.00018671	0.223176	0.833333	4	7	false	6.25	4	0	0.502747	12	0.520833
Pgl_GLEAN_10011825	PglNramp2	2.74038	0.00406497	0.364912	0.533333	6	5	false	12.6667	6	0	0.751374	466	0.308943
Pgl_GLEAN_10033877	10033877	3.94231	0	0.253659	0	1	6	false	7	1	0	0.57967	0	0
Pgl_GLEAN_10034360	PglZIP7	2.75	0.0880034	0.363636	0.390476	15	5	false	9.2	15	0	0.75	5528	0.2
Pgl_GLEAN_10031611	10031611	3.73077	0	0.268041	1	2	6	false	8.5	2	0	0.60989	0	0.566667
Pgl_GLEAN_10005377	PglZIP2	2.18269	0.267228	0.45815	0.210145	24	4	false	9.54167	24	0	0.831044	15690	0.148438
Pgl_GLEAN_10019278	10019278	3.17308	0	0.315152	0	1	5	false	24	1	0	0.68956	0	0
Pgl_GLEAN_10009623	10009623	3.71154	0	0.26943	0	1	6	false	11	1	0	0.612637	0	0
Pgl_GLEAN_10023404	10023404	4.16346	9.335e-05	0.240185	0	2	6	false	2	2	0	0.548077	2	1
Pgl_GLEAN_10024237	10024237	2.74038	0.0214606	0.364912	0.366667	16	5	false	10.125	16	0	0.751374	1948	0.253125
Pgl_GLEAN_10024864	10024864	2.99038	0	0.334405	1	2	4	false	20	2	0	0.715659	0	0.588235
Pgl_GLEAN_10032313	10032313	4.49038	0.00018671	0.222698	0.666667	3	7	false	6.66667	3	0	0.501374	12	0.555556
Pgl_GLEAN_10025811	10025811	3.73077	0	0.268041	1	2	6	false	8.5	2	0	0.60989	0	0.566667
Pgl_GLEAN_10030145	PglNAS1	2.95192	0.0418833	0.338762	0.357143	8	5	false	10	8	0	0.721154	2062	0.314516
Pgl_GLEAN_10019078	10019078	3.94231	0	0.253659	0	1	6	false	8	1	0	0.57967	0	0
Pgl_GLEAN_10024279	10024279	3.94231	0	0.253659	0	1	6	false	8	1	0	0.57967	0	0
Pgl_GLEAN_10030919	10030919	3.40385	0.00027086	0.293785	0.666667	3	5	false	9.66667	3	0	0.656593	48	0.508772
Pgl_GLEAN_10000198	10000198	3.94231	0	0.253659	0	1	6	false	7	1	0	0.57967	0	0
Pgl_GLEAN_10006510	10006510	2.55769	0.0126999	0.390977	0.509091	11	4	false	13.7273	11	0	0.777473	1876	0.29207
Pgl_GLEAN_10036448	PglZIP9	0	0	0	0	0	0	true	0	0	0	9.22337e+10	0	0
Pgl_GLEAN_10001420	PglZIP8	0	0	0	0	0	0	true	0	0	0	9.22337e+10	0	0
Setaria italica Ids	Pearl millet Ids	GO Annotation (GOid, description, BP/MF/CC)
Si000224m	Pgl_GLEAN_10024169	GO:0003824; catalytic activity; Molecular Function
Si000914m	Pgl_GLEAN_10012581	GO:0005506; iron ion binding; Molecular Function, GO:0009055; electron carrier activity; Molecular Function, GO:0016705; oxidoreductase activity, acting on paired donors, with incorporation or reduction of molecular oxygen; Molecular Function, GO:0020037; heme binding; Molecular Function, GO:0055114; oxidation-reduction process; Biological Process
Si001164m	Pgl_GLEAN_10003757	GO:0005524; ATP binding; Molecular Function, GO:0005975; carbohydrate metabolic process; Biological Process, GO:0016773; phosphotransferase activity, alcohol group as acceptor; Molecular Function
Si001242m	Pgl_GLEAN_10011342
Si001323m	Pgl_GLEAN_10024655	GO:0005524; ATP binding; Molecular Function, GO:0005975; carbohydrate metabolic process; Biological Process, GO:0016773; phosphotransferase activity, alcohol group as acceptor; Molecular Function
Si001352m	Pgl_GLEAN_10002592	GO:0003677; DNA binding; Molecular Function, GO:0006355; regulation of transcription, DNA-dependent; Biological Process
Si001372m	Pgl_GLEAN_10036960	GO:0016021; integral to membrane; Cellular Component, GO:0055085; transmembrane transport; Biological Process
Si001645m	Pgl_GLEAN_10014696	GO:0006812; cation transport; Biological Process, GO:0008324; cation transmembrane transporter activity; Molecular Function, GO:0016021; integral to membrane; Cellular Component, GO:0055085; transmembrane transport; Biological Process
Si001647m	Pgl_GLEAN_10017665
Si001844m	Pgl_GLEAN_10020870	GO:0008168; methyltransferase activity; Molecular Function
Si001919m	Pgl_GLEAN_10025737	GO:0005515; protein binding; Molecular Function, GO:0008270; zinc ion binding; Molecular Function
Si002646m	Pgl_GLEAN_10000691	GO:0004322; ferroxidase activity; Molecular Function, GO:0055114; oxidation-reduction process; Biological Process
Si002655m	Pgl_GLEAN_10016253
Si002720m	Pgl_GLEAN_10027049	GO:0003677; DNA binding; Molecular Function
Si003556m	Pgl_GLEAN_10019078	GO:0046872; metal ion binding; Molecular Function
Si004154m	Pgl_GLEAN_10022286	GO:0006810; transport; Biological Process, GO:0016020; membrane; Cellular Component, GO:0055085; transmembrane transport; Biological Process
Si004447m	Pgl_GLEAN_10001751	GO:0055085; transmembrane transport; Biological Process
Si005078m	Pgl_GLEAN_10012010	GO:0055085; transmembrane transport; Biological Process
Si005934m	Pgl_GLEAN_10018209	GO:0005215; transporter activity; Molecular Function, GO:0006810; transport; Biological Process, GO:0016020; membrane; Cellular Component, GO:0055085; transmembrane transport; Biological Process
Si005982m	Pgl_GLEAN_10032820	GO:0055085; transmembrane transport; Biological Process
Si006026m	Pgl_GLEAN_10023965	GO:0005215; transporter activity; Molecular Function, GO:0006810; transport; Biological Process, GO:0016020; membrane; Cellular Component
Si006671m	Pgl_GLEAN_10032786	GO:0016021; integral to membrane; Cellular Component, GO:0030001; metal ion transport; Biological Process, GO:0046872; metal ion binding; Molecular Function, GO:0055085; transmembrane transport; Biological Process
Si007099m	Pgl_GLEAN_10006778	GO:0016020; membrane; Cellular Component, GO:0030001; metal ion transport; Biological Process, GO:0046873; metal ion transmembrane transporter activity; Molecular Function, GO:0055085; transmembrane transport; Biological Process
Si007174m	Pgl_GLEAN_10007395	GO:0006629; lipid metabolic process; Biological Process, GO:0016788; hydrolase activity, acting on ester bonds; Molecular Function
Si007381m	Pgl_GLEAN_10022959	GO:0015671; oxygen transport; Biological Process, GO:0019825; oxygen binding; Molecular Function
Si008002m	Pgl_GLEAN_10024918	GO:0000166; nucleotide binding; Molecular Function, GO:0005524; ATP binding; Molecular Function, GO:0016020; membrane; Cellular Component, GO:0016887; ATPase activity; Molecular Function, GO:0017111; nucleoside-triphosphatase activity; Molecular Function
Si009197m	Pgl_GLEAN_10011449	GO:0000166; nucleotide binding; Molecular Function, GO:0005524; ATP binding; Molecular Function, GO:0006810; transport; Biological Process, GO:0016021; integral to membrane; Cellular Component, GO:0016887; ATPase activity; Molecular Function, GO:0017111; nucleoside-triphosphatase activity; Molecular Function, GO:0042626; ATPase activity, coupled to transmembrane movement of substances; Molecular …
Si009402m	Pgl_GLEAN_10037548	GO:0055085; transmembrane transport; Biological Process
Si009459m	Pgl_GLEAN_10011257	GO:0005506; iron ion binding; Molecular Function, GO:0009055; electron carrier activity; Molecular Function, GO:0016021; integral to membrane; Cellular Component, GO:0016491; oxidoreductase activity; Molecular Function, GO:0050660; flavin adenine dinucleotide binding; Molecular Function, GO:0055114; oxidation-reduction process; Biological Process
Si009472m	Pgl_GLEAN_10002988	GO:0055085; transmembrane transport; Biological Process
Si009542m	Pgl_GLEAN_10003646	GO:0055085; transmembrane transport; Biological Process
Si009557m	Pgl_GLEAN_10037550	GO:0055085; transmembrane transport; Biological Process
Si009559m	Pgl_GLEAN_10008567	GO:0055085; transmembrane transport; Biological Process
Si009677m	Pgl_GLEAN_10000761
Si009866m	Pgl_GLEAN_10038630	GO:0005215; transporter activity; Molecular Function, GO:0006810; transport; Biological Process, GO:0016020; membrane; Cellular Component
Si009994m	Pgl_GLEAN_10030470	GO:0006812; cation transport; Biological Process, GO:0008324; cation transmembrane transporter activity; Molecular Function, GO:0016021; integral to membrane; Cellular Component, GO:0055085; transmembrane transport; Biological Process
Si010411m	Pgl_GLEAN_10012759	GO:0016020; membrane; Cellular Component, GO:0030001; metal ion transport; Biological Process, GO:0046873; metal ion transmembrane transporter activity; Molecular Function, GO:0055085; transmembrane transport; Biological Process
Si010632m	Pgl_GLEAN_10022516	GO:0005576; extracellular region; Cellular Component, GO:0009664; plant-type cell wall organization; Biological Process
Si010922m	Pgl_GLEAN_10002079	GO:0006826; iron ion transport; Biological Process, GO:0006879; cellular iron ion homeostasis; Biological Process, GO:0008199; ferric iron binding; Molecular Function
Si012264m	Pgl_GLEAN_10001725	GO:0000166; nucleotide binding; Molecular Function, GO:0005524; ATP binding; Molecular Function, GO:0006810; transport; Biological Process, GO:0016021; integral to membrane; Cellular Component, GO:0016887; ATPase activity; Molecular Function, GO:0017111; nucleoside-triphosphatase activity; Molecular Function, GO:0042626; ATPase activity, coupled to transmembrane movement of substances; Molecular …
Si012384m	Pgl_GLEAN_10037549	GO:0055085; transmembrane transport; Biological Process
Si012709m	Pgl_GLEAN_10002986	GO:0055085; transmembrane transport; Biological Process
Si013897m	Pgl_GLEAN_10024279
Si013901m	Pgl_GLEAN_10033149	GO:0016020; membrane; Cellular Component, GO:0030001; metal ion transport; Biological Process, GO:0046873; metal ion transmembrane transporter activity; Molecular Function, GO:0055085; transmembrane transport; Biological Process
Si014003m	Pgl_GLEAN_10031744	GO:0006812; cation transport; Biological Process, GO:0008324; cation transmembrane transporter activity; Molecular Function, GO:0016021; integral to membrane; Cellular Component, GO:0055085; transmembrane transport; Biological Process
Si014234m	Pgl_GLEAN_10019761	GO:0016020; membrane; Cellular Component, GO:0030001; metal ion transport; Biological Process, GO:0046873; metal ion transmembrane transporter activity; Molecular Function, GO:0055085; transmembrane transport; Biological Process
Si015201m	Pgl_GLEAN_10002987	GO:0055085; transmembrane transport; Biological Process
Si015586m	Pgl_GLEAN_10019766	GO:0003677; DNA binding; Molecular Function, GO:0006355; regulation of transcription, DNA-dependent; Biological Process
Si015752m	Pgl_GLEAN_10025237	GO:0000166; nucleotide binding; Molecular Function, GO:0005524; ATP binding; Molecular Function, GO:0006810; transport; Biological Process, GO:0016021; integral to membrane; Cellular Component, GO:0016887; ATPase activity; Molecular Function, GO:0017111; nucleoside-triphosphatase activity; Molecular Function, GO:0042626; ATPase activity, coupled to transmembrane movement of substances; Molecular …
Si016223m	Pgl_GLEAN_10024020	GO:0003824; catalytic activity; Molecular Function
Si016225m	Pgl_GLEAN_10020445	GO:0000166; nucleotide binding; Molecular Function, GO:0003824; catalytic activity; Molecular Function, GO:0005524; ATP binding; Molecular Function, GO:0006812; cation transport; Biological Process, GO:0008152; metabolic process; Biological Process, GO:0015662; ATPase activity, coupled to transmembrane movement of ions, phosphorylative mechanism; Molecular Function, GO:0016020; membrane; Cellular…
Si016302m	Pgl_GLEAN_10004539	GO:0055085; transmembrane transport; Biological Process
Si016534m	Pgl_GLEAN_10005019	GO:0055085; transmembrane transport; Biological Process
Si016547m	Pgl_GLEAN_10005017	GO:0055085; transmembrane transport; Biological Process
Si016613m	Pgl_GLEAN_10002620	GO:0006812; cation transport; Biological Process, GO:0008324; cation transmembrane transporter activity; Molecular Function, GO:0016021; integral to membrane; Cellular Component, GO:0055085; transmembrane transport; Biological Process
Si016756m	Pgl_GLEAN_10030340
Si016841m	Pgl_GLEAN_10001790	GO:0005215; transporter activity; Molecular Function, GO:0006810; transport; Biological Process, GO:0016020; membrane; Cellular Component
Si016939m	Pgl_GLEAN_10024244
Si017185m	Pgl_GLEAN_10000613	GO:0009058; biosynthetic process; Biological Process, GO:0016769; transferase activity, transferring nitrogenous groups; Molecular Function, GO:0016847; 1-aminocyclopropane-1-carboxylate synthase activity; Molecular Function, GO:0030170; pyridoxal phosphate binding; Molecular Function, GO:0042218; 1-aminocyclopropane-1-carboxylate biosynthetic process; Biological Process
Si017764m	Pgl_GLEAN_10011773	GO:0009116; nucleoside metabolic process; Biological Process
Si018044m	Pgl_GLEAN_10020447	GO:0016020; membrane; Cellular Component, GO:0030001; metal ion transport; Biological Process, GO:0046873; metal ion transmembrane transporter activity; Molecular Function, GO:0055085; transmembrane transport; Biological Process
Si018440m	Pgl_GLEAN_10031611
Si019708m	Pgl_GLEAN_10002987	GO:0055085; transmembrane transport; Biological Process
Si020064m	Pgl_GLEAN_10005018	GO:0055085; transmembrane transport; Biological Process
Si021340m	Pgl_GLEAN_10022419	GO:0005515; protein binding; Molecular Function, GO:0005622; intracellular; Cellular Component, GO:0006396; RNA processing; Biological Process
Si021459m	Pgl_GLEAN_10018244	GO:0006810; transport; Biological Process, GO:0016020; membrane; Cellular Component, GO:0055085; transmembrane transport; Biological Process
Si021675m	Pgl_GLEAN_10015296	GO:0005215; transporter activity; Molecular Function, GO:0006810; transport; Biological Process, GO:0016020; membrane; Cellular Component
Si021754m	Pgl_GLEAN_10004510	GO:0003677; DNA binding; Molecular Function, GO:0005634; nucleus; Cellular Component
Si021809m	Pgl_GLEAN_10017799	GO:0004396; hexokinase activity; Molecular Function, GO:0005524; ATP binding; Molecular Function, GO:0005975; carbohydrate metabolic process; Biological Process, GO:0006096; glycolysis; Biological Process, GO:0016773; phosphotransferase activity, alcohol group as acceptor; Molecular Function
Si021907m	Pgl_GLEAN_10005677	GO:0016021; integral to membrane; Cellular Component, GO:0055085; transmembrane transport; Biological Process
Si021993m	Pgl_GLEAN_10027894	GO:0005524; ATP binding; Molecular Function, GO:0005975; carbohydrate metabolic process; Biological Process, GO:0016773; phosphotransferase activity, alcohol group as acceptor; Molecular Function
Si022161m	Pgl_GLEAN_10000079	GO:0006812; cation transport; Biological Process, GO:0008324; cation transmembrane transporter activity; Molecular Function, GO:0016021; integral to membrane; Cellular Component, GO:0055085; transmembrane transport; Biological Process
Si022298m	Pgl_GLEAN_10009453	GO:0016020; membrane; Cellular Component, GO:0030001; metal ion transport; Biological Process, GO:0046873; metal ion transmembrane transporter activity; Molecular Function, GO:0055085; transmembrane transport; Biological Process
Si022529m	Pgl_GLEAN_10032530	GO:0008270; zinc ion binding; Molecular Function
Si022775m	Pgl_GLEAN_10007697	GO:0007034; vacuolar transport; Biological Process, GO:0030904; retromer complex; Cellular Component
Si023070m	Pgl_GLEAN_10012911	GO:0009116; nucleoside metabolic process; Biological Process
Si023127m	Pgl_GLEAN_10017437	GO:0004784; superoxide dismutase activity; Molecular Function, GO:0006801; superoxide metabolic process; Biological Process, GO:0046872; metal ion binding; Molecular Function, GO:0055114; oxidation-reduction process; Biological Process
Si024505m	Pgl_GLEAN_10026644	GO:0016020; membrane; Cellular Component, GO:0030001; metal ion transport; Biological Process, GO:0046873; metal ion transmembrane transporter activity; Molecular Function, GO:0055085; transmembrane transport; Biological Process
Si024585m	Pgl_GLEAN_10029851	GO:0004396; hexokinase activity; Molecular Function, GO:0005524; ATP binding; Molecular Function, GO:0005975; carbohydrate metabolic process; Biological Process, GO:0006096; glycolysis; Biological Process, GO:0016773; phosphotransferase activity, alcohol group as acceptor; Molecular Function
Si024743m	Pgl_GLEAN_10031862	GO:0055085; transmembrane transport; Biological Process
Si026220m	Pgl_GLEAN_10010180	GO:0016021; integral to membrane; Cellular Component, GO:0055085; transmembrane transport; Biological Process
Si026527m	Pgl_GLEAN_10018859	GO:0044237; cellular metabolic process; Biological Process, GO:0044249; cellular biosynthetic process; Biological Process
Si026542m	Pgl_GLEAN_10011511	GO:0008168; methyltransferase activity; Molecular Function, GO:0008171; O-methyltransferase activity; Molecular Function, GO:0046983; protein dimerization activity; Molecular Function
Si026677m	Pgl_GLEAN_10019424
Si026773m	Pgl_GLEAN_10002079	GO:0006826; iron ion transport; Biological Process, GO:0006879; cellular iron ion homeostasis; Biological Process, GO:0008199; ferric iron binding; Molecular Function
Si028804m	Pgl_GLEAN_10009724	GO:0006952; defense response; Biological Process, GO:0043531; ADP binding; Molecular Function
Si029190m	Pgl_GLEAN_10023307	GO:0003676; nucleic acid binding; Molecular Function, GO:0004386; helicase activity; Molecular Function, GO:0005524; ATP binding; Molecular Function, GO:0008026; ATP-dependent helicase activity; Molecular Function
Si029514m	Pgl_GLEAN_10019278	GO:0046872; metal ion binding; Molecular Function
Si029632m	Pgl_GLEAN_10002291	GO:0005215; transporter activity; Molecular Function, GO:0006810; transport; Biological Process, GO:0016020; membrane; Cellular Component
Si029644m	Pgl_GLEAN_10002725	GO:0003824; catalytic activity; Molecular Function, GO:0005975; carbohydrate metabolic process; Biological Process, GO:0016857; racemase and epimerase activity, acting on carbohydrates and derivatives; Molecular Function, GO:0044237; cellular metabolic process; Biological Process, GO:0050662; coenzyme binding; Molecular Function
Si030392m	Pgl_GLEAN_10015686	GO:0030410; nicotianamine synthase activity; Molecular Function, GO:0030418; nicotianamine biosynthetic process; Biological Process
Si030733m	Pgl_GLEAN_10007041	GO:0005975; carbohydrate metabolic process; Biological Process
Si030913m	Pgl_GLEAN_10008157
Si031084m	Pgl_GLEAN_10002676	GO:0005375; copper ion transmembrane transporter activity; Molecular Function, GO:0016021; integral to membrane; Cellular Component, GO:0035434; copper ion transmembrane transport; Biological Process
Si032084m	Pgl_GLEAN_10000860	GO:0005215; transporter activity; Molecular Function, GO:0006810; transport; Biological Process, GO:0016020; membrane; Cellular Component
Si034151m	Pgl_GLEAN_10003555	GO:0006886; intracellular protein transport; Biological Process, GO:0016192; vesicle-mediated transport; Biological Process, GO:0030117; membrane coat; Cellular Component, GO:0030131; clathrin adaptor complex; Cellular Component
Si034415m	Pgl_GLEAN_10016104	GO:0055085; transmembrane transport; Biological Process
Si034732m	Pgl_GLEAN_10023307	GO:0003676; nucleic acid binding; Molecular Function, GO:0004386; helicase activity; Molecular Function, GO:0005524; ATP binding; Molecular Function, GO:0008026; ATP-dependent helicase activity; Molecular Function
Si034864m	Pgl_GLEAN_10004621	GO:0009058; biosynthetic process; Biological Process, GO:0016833; oxo-acid-lyase activity; Molecular Function
Si034876m	Pgl_GLEAN_10003023
Si035041m	Pgl_GLEAN_10021397
Si035082m	Pgl_GLEAN_10023423	GO:0000062; fatty-acyl-CoA binding; Molecular Function
Si035177m	Pgl_GLEAN_10011825	GO:0005215; transporter activity; Molecular Function, GO:0006810; transport; Biological Process, GO:0016020; membrane; Cellular Component
Si035318m	Pgl_GLEAN_10033877	GO:0003824; catalytic activity; Molecular Function, GO:0003938; IMP dehydrogenase activity; Molecular Function, GO:0005515; protein binding; Molecular Function, GO:0016491; oxidoreductase activity; Molecular Function, GO:0055114; oxidation-reduction process; Biological Process
Si035517m	Pgl_GLEAN_10034360	GO:0016020; membrane; Cellular Component, GO:0030001; metal ion transport; Biological Process, GO:0046873; metal ion transmembrane transporter activity; Molecular Function, GO:0055085; transmembrane transport; Biological Process
Si036196m	Pgl_GLEAN_10005377	GO:0016020; membrane; Cellular Component, GO:0030001; metal ion transport; Biological Process, GO:0046873; metal ion transmembrane transporter activity; Molecular Function, GO:0055085; transmembrane transport; Biological Process
Si036268m	Pgl_GLEAN_10009623	GO:0016021; integral to membrane; Cellular Component, GO:0030001; metal ion transport; Biological Process, GO:0046872; metal ion binding; Molecular Function, GO:0055085; transmembrane transport; Biological Process
Si036630m	Pgl_GLEAN_10023404	GO:0005525; GTP binding; Molecular Function
Si036714m	Pgl_GLEAN_10024237	GO:0016491; oxidoreductase activity; Molecular Function, GO:0055114; oxidation-reduction process; Biological Process
Si037016m	Pgl_GLEAN_10024864
Si037060m	Pgl_GLEAN_10032313	GO:0005515; protein binding; Molecular Function, GO:0008270; zinc ion binding; Molecular Function
Si037820m	Pgl_GLEAN_10025811	GO:0003676; nucleic acid binding; Molecular Function
Si038599m	Pgl_GLEAN_10030145	GO:0030410; nicotianamine synthase activity; Molecular Function, GO:0030418; nicotianamine biosynthetic process; Biological Process
Si038722m	Pgl_GLEAN_10030919
Si038871m	Pgl_GLEAN_10000198	GO:0003676; nucleic acid binding; Molecular Function, GO:0004386; helicase activity; Molecular Function, GO:0005524; ATP binding; Molecular Function, GO:0008026; ATP-dependent helicase activity; Molecular Function
Si039125m	Pgl_GLEAN_10015296	GO:0005215; transporter activity; Molecular Function, GO:0006810; transport; Biological Process, GO:0016020; membrane; Cellular Component
Si040099m	Pgl_GLEAN_10006510	GO:0003677; DNA binding; Molecular Function
	Note: Given list of proteins are highlighted in blue color
Protein-protein interaction table with functional enrichments.
Pearlmillet Ids	Orthofinder Sorghum orthologs	Orthofinder Seteria italica Foxtail millet orthologs (String version of genome)	PM IDs	Ch#	Gene name	Function
Pgl_GLEAN_10000860	Sb02g095400.1, Sb02g095600.1	Si032084m	Pgl_GLEAN_10000860	7	PglNramp5	Metal Transporter Nramp
Pgl_GLEAN_10019761	Sb01g067800.1	Si014234m	Pgl_GLEAN_10019761	4	PglZIP6	Zinc Transporter
Pgl_GLEAN_10005377	Sb01g142800.2, Sb01g142900.1, Sb01g156800.2	Si036196m	Pgl_GLEAN_10005377	2	PglZIP2	ZIP Fe (2+) Transporter
Pgl_GLEAN_10034360	Sb01g339600.1	Si035517m	Pgl_GLEAN_10034360	5	PglZIP7	Zinc Transporter like
Pgl_GLEAN_10030145	Sb01g151400.1 Sb01g395900.1	Si038599m	Pgl_GLEAN_10030145	5	PglNAS1	Nicotianamine synthase 2
Pgl_GLEAN_10036448	Sb02g006960	NA	Pgl_GLEAN_10036448	7	PglZIP9	Zinc Transporter
Pgl_GLEAN_10002291	Sb02g095400.1 Sb02g095600.1	Si029632m	Pgl_GLEAN_10002291	7	PglNramp6	Metal Transporter Nramp 5
Pgl_GLEAN_10012010	Sb03g343300.1	Si005078m	Pgl_GLEAN_10012010	6	PglYSL12	Metal-nicotianamine transporter YSL18
Pgl_GLEAN_10001420	Sb03g443700.1	NA	Pgl_GLEAN_10001420	6	PglZIP8	Zinc Transporter
Pgl_GLEAN_10001790	Sb04g029900.1	Si016841m	Pgl_GLEAN_10001790	2	PglNramp1	Nramp (Metal Transporter 9 like)
Pgl_GLEAN_10020447	Sb04g079700.1	Si018044m	Pgl_GLEAN_10020447	2	PglZIP3	ZIP Zinc Transporter
Pgl_GLEAN_10004539	Sb04g224000.2 Sb05g124600.1 Sb06g152500.1 Sb06g152600.1 Sb06g152700.2 Sb06g152801.1 Sb06g152900.1 Sb06g264700.1	Si016302m	Pgl_GLEAN_10004539	3	PglYSL4	OPT Metal Nicotianamine
Pgl_GLEAN_10005017	Sb04g299500.1 Sb04g299600.2 Sb04g299700.1 Sb06g164200.1 Sb06g164300.1	Si016547m	Pgl_GLEAN_10005017	3	PglYSL5	OPT Iron-phytosiderophore transporter yellow stripe 1
Pgl_GLEAN_10005018	Sb04g299500.1 Sb04g299600.2 Sb04g299700.1 Sb06g164200.1 Sb06g164300.1	Si020064m	Pgl_GLEAN_10005018	3	PglYSL6	OPT Metal Nicotianamine
Pgl_GLEAN_10002987	Sb05g018520	Si015201m	Pgl_GLEAN_10002987	3	PglYSL2	OPT Metal Nicotianamine
Pgl_GLEAN_10037548	Sb06g053100.1 Sb06g053200.2	Si009402m	Pgl_GLEAN_10037548	3	PglYSL10	OPT Metal Nicotianamine transporter YSL6
Pgl_GLEAN_10037549	Sb06g053100.1 Sb06g053200.2	Si012384m	Pgl_GLEAN_10037549	3	PglYSL11	OPT Metal Nicotianamine
Pgl_GLEAN_10002986	Sb04g224000.2 Sb05g124600.1 Sb06g152500.1 Sb06g152600.1 Sb06g152700.2 Sb06g152801.1 Sb06g152900.1 Sb06g264700.1	Si012709m	Pgl_GLEAN_10002986	3	PglYSL1	OPT Metal Nicotianamine
Pgl_GLEAN_10008567	Sb04g299500.1 Sb04g299600.2 Sb04g299700.1 Sb06g164200.1 Sb06g164300.1	Si009559m	Pgl_GLEAN_10008567	3	PglYSL8	OPT Metal Nicotianamine
Pgl_GLEAN_10003646	Sb04g299500.1 Sb04g299600.2 Sb04g299700.1 Sb06g164200.1 Sb06g164300.1	Si009542m	Pgl_GLEAN_10003646	3	PglYSL3	OPT Metal Transporter
Pgl_GLEAN_10005019	Sb04g299500.1 Sb04g299600.2 Sb04g299700.1 Sb06g164200.1 Sb06g164300.1	Si016534m	Pgl_GLEAN_10005019	3	PglYSL7	OPT Metal Nicotianamine
Pgl_GLEAN_10012759	Sb06g212200.1 Sb07g075700.1	Si010411m	Pgl_GLEAN_10012759	3	PglZIP5	ZIP Zinc Transporter
Pgl_GLEAN_10031862	Sb04g224000.2 Sb05g124600.1 Sb06g152500.1 Sb06g152600.1 Sb06g152700.2 Sb06g152801.1 Sb06g152900.1 Sb06g264700.1	Si024743m	Pgl_GLEAN_10031862	3	PglYSL9	OPT Metal Nicotianamine
Pgl_GLEAN_10026644	Sb07g064900.1 Sb09g170500.1	Si024505m	Pgl_GLEAN_10026644	1	PglZIP-1	Zinc Transporter
Pgl_GLEAN_10002079	Sb05g004500.1 Sb08g004800.1	Si026773m	Pgl_GLEAN_10002079	2	PglFER1	Ferritin
Pgl_GLEAN_10003023	Sb08g058700.1	Si016756m	Pgl_GLEAN_10003023	3	PglZIP4	Zinc Transporter
Pgl_GLEAN_10011825	Sb01g170000.1 Sb08g143700.1	Si021675m	Pgl_GLEAN_10011825	2	PglNramp2	Nramp Metal Transporter Nramp6
Pgl_GLEAN_10015296	Sb01g170000.1 Sb08g143700.1	Si039125m	Pgl_GLEAN_10015296	4	PglNramp3	Nramp 6
Pgl_GLEAN_10023965	Sb10g227800.1	Si006026m	Pgl_GLEAN_10023965	5	PglNramp4	Metal Transporter Nramp3 isoform X2
Final SIF used for Cytoscape PPI network building
node1	node2	value	Note: “Pgl_GLEAN_” was discarded from the node ids due to the long id length
Pgl_GLEAN_10011342	Pgl_GLEAN_10012581	0.755
Pgl_GLEAN_10024655	Pgl_GLEAN_10003757	0.888
Pgl_GLEAN_10025737	Pgl_GLEAN_10012581	0.758
Pgl_GLEAN_10025737	Pgl_GLEAN_10011342	0.754
Pgl_GLEAN_10012010	Pgl_GLEAN_10020870	0.405
Pgl_GLEAN_10023965	Pgl_GLEAN_10036960	0.474
Pgl_GLEAN_10023965	Pgl_GLEAN_10014696	0.594
Pgl_GLEAN_10023965	Pgl_GLEAN_10001751	0.579
Pgl_GLEAN_10032786	Pgl_GLEAN_10001751	0.58
Pgl_GLEAN_10032786	Pgl_GLEAN_10023965	0.769
Pgl_GLEAN_10022959	Pgl_GLEAN_10007395	0.763
Pgl_GLEAN_10037548	Pgl_GLEAN_10027049	0.547
Pgl_GLEAN_10037548	Pgl_GLEAN_10018209	0.528
Pgl_GLEAN_10037548	Pgl_GLEAN_10032820	0.502
Pgl_GLEAN_10037548	Pgl_GLEAN_10023965	0.666
Pgl_GLEAN_10037548	Pgl_GLEAN_10032786	0.4
Pgl_GLEAN_10037550	Pgl_GLEAN_10023965	0.579
Pgl_GLEAN_10008567	Pgl_GLEAN_10036960	0.511
Pgl_GLEAN_10008567	Pgl_GLEAN_10023965	0.499
Pgl_GLEAN_10038630	Pgl_GLEAN_10020870	0.769
Pgl_GLEAN_10038630	Pgl_GLEAN_10012010	0.404
Pgl_GLEAN_10038630	Pgl_GLEAN_10032786	0.58
Pgl_GLEAN_10012759	Pgl_GLEAN_10007395	0.762
Pgl_GLEAN_10012759	Pgl_GLEAN_10022959	0.762
Pgl_GLEAN_10012759	Pgl_GLEAN_10024918	0.713
Pgl_GLEAN_10012759	Pgl_GLEAN_10000761	0.77
Pgl_GLEAN_10022516	Pgl_GLEAN_10017665	0.871
Pgl_GLEAN_10002079	Pgl_GLEAN_10003646	0.619
Pgl_GLEAN_10037549	Pgl_GLEAN_10027049	0.547
Pgl_GLEAN_10037549	Pgl_GLEAN_10018209	0.528
Pgl_GLEAN_10037549	Pgl_GLEAN_10032820	0.502
Pgl_GLEAN_10037549	Pgl_GLEAN_10023965	0.666
Pgl_GLEAN_10037549	Pgl_GLEAN_10032786	0.4
Pgl_GLEAN_10033149	Pgl_GLEAN_10006778	0.804
Pgl_GLEAN_10033149	Pgl_GLEAN_10030470	0.674
Pgl_GLEAN_10033149	Pgl_GLEAN_10012759	0.951
Pgl_GLEAN_10031744	Pgl_GLEAN_10006778	0.413
Pgl_GLEAN_10031744	Pgl_GLEAN_10030470	0.975
Pgl_GLEAN_10031744	Pgl_GLEAN_10033149	0.8
Pgl_GLEAN_10019761	Pgl_GLEAN_10006778	0.751
Pgl_GLEAN_10019761	Pgl_GLEAN_10030470	0.631
Pgl_GLEAN_10019761	Pgl_GLEAN_10033149	0.656
Pgl_GLEAN_10019761	Pgl_GLEAN_10031744	0.652
Pgl_GLEAN_10019766	Pgl_GLEAN_10002592	0.58
Pgl_GLEAN_10019766	Pgl_GLEAN_10027049	0.758
Pgl_GLEAN_10019766	Pgl_GLEAN_10032786	0.769
Pgl_GLEAN_10019766	Pgl_GLEAN_10038630	0.579
Pgl_GLEAN_10024020	Pgl_GLEAN_10024169	0.554
Pgl_GLEAN_10020445	Pgl_GLEAN_10006778	0.588
Pgl_GLEAN_10020445	Pgl_GLEAN_10003646	0.498
Pgl_GLEAN_10004539	Pgl_GLEAN_10012581	0.759
Pgl_GLEAN_10004539	Pgl_GLEAN_10011342	0.755
Pgl_GLEAN_10004539	Pgl_GLEAN_10025737	0.758
Pgl_GLEAN_10005019	Pgl_GLEAN_10002592	0.579
Pgl_GLEAN_10005019	Pgl_GLEAN_10032786	0.769
Pgl_GLEAN_10005019	Pgl_GLEAN_10038630	0.708
Pgl_GLEAN_10005019	Pgl_GLEAN_10019766	0.503
Pgl_GLEAN_10005017	Pgl_GLEAN_10027049	0.682
Pgl_GLEAN_10005017	Pgl_GLEAN_10011257	0.696
Pgl_GLEAN_10005017	Pgl_GLEAN_10019766	0.769
Pgl_GLEAN_10002620	Pgl_GLEAN_10006778	0.413
Pgl_GLEAN_10002620	Pgl_GLEAN_10030470	0.982
Pgl_GLEAN_10002620	Pgl_GLEAN_10033149	0.8
Pgl_GLEAN_10002620	Pgl_GLEAN_10031744	0.877
Pgl_GLEAN_10002620	Pgl_GLEAN_10019761	0.652
Pgl_GLEAN_10030340	Pgl_GLEAN_10006778	0.636
Pgl_GLEAN_10030340	Pgl_GLEAN_10030470	0.631
Pgl_GLEAN_10030340	Pgl_GLEAN_10033149	0.663
Pgl_GLEAN_10030340	Pgl_GLEAN_10031744	0.652
Pgl_GLEAN_10030340	Pgl_GLEAN_10019761	0.75
Pgl_GLEAN_10030340	Pgl_GLEAN_10002620	0.652
Pgl_GLEAN_10001790	Pgl_GLEAN_10024169	0.612
Pgl_GLEAN_10001790	Pgl_GLEAN_10017665	0.769
Pgl_GLEAN_10001790	Pgl_GLEAN_10022516	0.58
Pgl_GLEAN_10001790	Pgl_GLEAN_10024020	0.595
Pgl_GLEAN_10024244	Pgl_GLEAN_10012581	0.691
Pgl_GLEAN_10024244	Pgl_GLEAN_10025737	0.687
Pgl_GLEAN_10024244	Pgl_GLEAN_10004539	0.691
Pgl_GLEAN_10000613	Pgl_GLEAN_10027049	0.579
Pgl_GLEAN_10000613	Pgl_GLEAN_10032786	0.581
Pgl_GLEAN_10000613	Pgl_GLEAN_10002988	0.493
Pgl_GLEAN_10000613	Pgl_GLEAN_10019766	0.771
Pgl_GLEAN_10000613	Pgl_GLEAN_10005017	0.627
Pgl_GLEAN_10011773	Pgl_GLEAN_10005017	0.475
Pgl_GLEAN_10020447	Pgl_GLEAN_10006778	0.776
Pgl_GLEAN_10020447	Pgl_GLEAN_10012759	0.782
Pgl_GLEAN_10020447	Pgl_GLEAN_10033149	0.656
Pgl_GLEAN_10005018	Pgl_GLEAN_10006778	0.583
Pgl_GLEAN_10005018	Pgl_GLEAN_10020445	0.587
Pgl_GLEAN_10005018	Pgl_GLEAN_10000613	0.481
Pgl_GLEAN_10022419	Pgl_GLEAN_10012581	0.664
Pgl_GLEAN_10022419	Pgl_GLEAN_10011342	0.663
Pgl_GLEAN_10022419	Pgl_GLEAN_10025737	0.663
Pgl_GLEAN_10022419	Pgl_GLEAN_10004539	0.664
Pgl_GLEAN_10022419	Pgl_GLEAN_10024244	0.599
Pgl_GLEAN_10015296	Pgl_GLEAN_10022286	0.579
Pgl_GLEAN_10015296	Pgl_GLEAN_10011449	0.701
Pgl_GLEAN_10015296	Pgl_GLEAN_10037548	0.489
Pgl_GLEAN_10015296	Pgl_GLEAN_10001725	0.704
Pgl_GLEAN_10015296	Pgl_GLEAN_10037549	0.489
Pgl_GLEAN_10015296	Pgl_GLEAN_10025237	0.691
Pgl_GLEAN_10015296	Pgl_GLEAN_10002987	0.58
Pgl_GLEAN_10015296	Pgl_GLEAN_10018244	0.579
Pgl_GLEAN_10004510	Pgl_GLEAN_10003646	0.501
Pgl_GLEAN_10004510	Pgl_GLEAN_10008567	0.501
Pgl_GLEAN_10017799	Pgl_GLEAN_10003757	0.889
Pgl_GLEAN_10017799	Pgl_GLEAN_10024655	0.807
Pgl_GLEAN_10005677	Pgl_GLEAN_10027049	0.663
Pgl_GLEAN_10005677	Pgl_GLEAN_10037548	0.606
Pgl_GLEAN_10005677	Pgl_GLEAN_10037549	0.606
Pgl_GLEAN_10005677	Pgl_GLEAN_10005017	0.774
Pgl_GLEAN_10027894	Pgl_GLEAN_10003757	0.889
Pgl_GLEAN_10027894	Pgl_GLEAN_10024655	0.804
Pgl_GLEAN_10027894	Pgl_GLEAN_10017799	0.806
Pgl_GLEAN_10000079	Pgl_GLEAN_10006778	0.52
Pgl_GLEAN_10000079	Pgl_GLEAN_10030470	0.806
Pgl_GLEAN_10000079	Pgl_GLEAN_10033149	0.809
Pgl_GLEAN_10000079	Pgl_GLEAN_10019761	0.626
Pgl_GLEAN_10000079	Pgl_GLEAN_10002620	0.864
Pgl_GLEAN_10000079	Pgl_GLEAN_10030340	0.626
Pgl_GLEAN_10009453	Pgl_GLEAN_10033149	0.951
Pgl_GLEAN_10009453	Pgl_GLEAN_10031744	0.413
Pgl_GLEAN_10009453	Pgl_GLEAN_10019761	0.692
Pgl_GLEAN_10009453	Pgl_GLEAN_10002620	0.413
Pgl_GLEAN_10009453	Pgl_GLEAN_10030340	0.481
Pgl_GLEAN_10009453	Pgl_GLEAN_10020447	0.782
Pgl_GLEAN_10032530	Pgl_GLEAN_10037548	0.497
Pgl_GLEAN_10032530	Pgl_GLEAN_10037549	0.497
Pgl_GLEAN_10007697	Pgl_GLEAN_10023965	0.636
Pgl_GLEAN_10007697	Pgl_GLEAN_10001790	0.636
Pgl_GLEAN_10007697	Pgl_GLEAN_10015296	0.636
Pgl_GLEAN_10012911	Pgl_GLEAN_10005017	0.475
Pgl_GLEAN_10012911	Pgl_GLEAN_10011773	0.797
Pgl_GLEAN_10017437	Pgl_GLEAN_10000691	0.59
Pgl_GLEAN_10026644	Pgl_GLEAN_10007395	0.583
Pgl_GLEAN_10026644	Pgl_GLEAN_10022959	0.583
Pgl_GLEAN_10026644	Pgl_GLEAN_10024918	0.666
Pgl_GLEAN_10026644	Pgl_GLEAN_10033149	0.951
Pgl_GLEAN_10029851	Pgl_GLEAN_10003757	0.804
Pgl_GLEAN_10029851	Pgl_GLEAN_10024655	0.891
Pgl_GLEAN_10029851	Pgl_GLEAN_10017799	0.89
Pgl_GLEAN_10029851	Pgl_GLEAN_10027894	0.889
Pgl_GLEAN_10010180	Pgl_GLEAN_10015296	0.639
Pgl_GLEAN_10018859	Pgl_GLEAN_10027049	0.609
Pgl_GLEAN_10018859	Pgl_GLEAN_10012010	0.404
Pgl_GLEAN_10018859	Pgl_GLEAN_10038630	0.495
Pgl_GLEAN_10018859	Pgl_GLEAN_10019766	0.58
Pgl_GLEAN_10018859	Pgl_GLEAN_10005017	0.696
Pgl_GLEAN_10018859	Pgl_GLEAN_10000613	0.795
Pgl_GLEAN_10018859	Pgl_GLEAN_10005677	0.691
Pgl_GLEAN_10011511	Pgl_GLEAN_10026644	0.575
Pgl_GLEAN_10019424	Pgl_GLEAN_10017665	0.88
Pgl_GLEAN_10019424	Pgl_GLEAN_10022516	0.871
Pgl_GLEAN_10019424	Pgl_GLEAN_10001790	0.769
Pgl_GLEAN_10002079	Pgl_GLEAN_10003757	0.692
Pgl_GLEAN_10002079	Pgl_GLEAN_10024655	0.692
Pgl_GLEAN_10002079	Pgl_GLEAN_10000691	0.632
Pgl_GLEAN_10002079	Pgl_GLEAN_10011257	0.718
Pgl_GLEAN_10002079	Pgl_GLEAN_10003646	0.619
Pgl_GLEAN_10002079	Pgl_GLEAN_10005018	0.504
Pgl_GLEAN_10002079	Pgl_GLEAN_10017799	0.692
Pgl_GLEAN_10002079	Pgl_GLEAN_10027894	0.692
Pgl_GLEAN_10002079	Pgl_GLEAN_10017437	0.634
Pgl_GLEAN_10002079	Pgl_GLEAN_10029851	0.692
Pgl_GLEAN_10009724	Pgl_GLEAN_10015296	0.666
Pgl_GLEAN_10023307	Pgl_GLEAN_10008567	0.497
Pgl_GLEAN_10002291	Pgl_GLEAN_10024169	0.612
Pgl_GLEAN_10002291	Pgl_GLEAN_10016253	0.58
Pgl_GLEAN_10002291	Pgl_GLEAN_10006778	0.583
Pgl_GLEAN_10002291	Pgl_GLEAN_10024020	0.595
Pgl_GLEAN_10002291	Pgl_GLEAN_10020445	0.615
Pgl_GLEAN_10002291	Pgl_GLEAN_10005018	0.583
Pgl_GLEAN_10002291	Pgl_GLEAN_10007697	0.636
Pgl_GLEAN_10002725	Pgl_GLEAN_10012581	0.702
Pgl_GLEAN_10002725	Pgl_GLEAN_10011342	0.683
Pgl_GLEAN_10002725	Pgl_GLEAN_10025737	0.701
Pgl_GLEAN_10002725	Pgl_GLEAN_10004539	0.702
Pgl_GLEAN_10002725	Pgl_GLEAN_10024244	0.475
Pgl_GLEAN_10002725	Pgl_GLEAN_10022419	0.606
Pgl_GLEAN_10015686	Pgl_GLEAN_10012010	0.406
Pgl_GLEAN_10015686	Pgl_GLEAN_10003646	0.769
Pgl_GLEAN_10015686	Pgl_GLEAN_10038630	0.418
Pgl_GLEAN_10015686	Pgl_GLEAN_10002079	0.497
Pgl_GLEAN_10015686	Pgl_GLEAN_10005018	0.664
Pgl_GLEAN_10015686	Pgl_GLEAN_10018859	0.454
Pgl_GLEAN_10015686	Pgl_GLEAN_10002079	0.497
Pgl_GLEAN_10015686	Pgl_GLEAN_10002291	0.418
Pgl_GLEAN_10007041	Pgl_GLEAN_10005019	0.588
Pgl_GLEAN_10008157	Pgl_GLEAN_10022286	0.723
Pgl_GLEAN_10008157	Pgl_GLEAN_10018244	0.723
Pgl_GLEAN_10002676	Pgl_GLEAN_10006778	0.506
Pgl_GLEAN_10002676	Pgl_GLEAN_10033149	0.414
Pgl_GLEAN_10000860	Pgl_GLEAN_10016253	0.58
Pgl_GLEAN_10000860	Pgl_GLEAN_10027049	0.475
Pgl_GLEAN_10000860	Pgl_GLEAN_10006778	0.583
Pgl_GLEAN_10000860	Pgl_GLEAN_10037548	0.578
Pgl_GLEAN_10000860	Pgl_GLEAN_10003646	0.497
Pgl_GLEAN_10000860	Pgl_GLEAN_10037549	0.578
Pgl_GLEAN_10000860	Pgl_GLEAN_10020445	0.615
Pgl_GLEAN_10000860	Pgl_GLEAN_10005018	0.583
Pgl_GLEAN_10000860	Pgl_GLEAN_10005677	0.481
Pgl_GLEAN_10000860	Pgl_GLEAN_10032530	0.499
Pgl_GLEAN_10000860	Pgl_GLEAN_10007697	0.636
Pgl_GLEAN_10000860	Pgl_GLEAN_10015686	0.501
Pgl_GLEAN_10003555	Pgl_GLEAN_10026644	0.58
Pgl_GLEAN_10003555	Pgl_GLEAN_10011511	0.687
Pgl_GLEAN_10016104	Pgl_GLEAN_10027049	0.594
Pgl_GLEAN_10016104	Pgl_GLEAN_10023965	0.416
Pgl_GLEAN_10016104	Pgl_GLEAN_10006778	0.408
Pgl_GLEAN_10016104	Pgl_GLEAN_10011257	0.508
Pgl_GLEAN_10016104	Pgl_GLEAN_10003646	0.597
Pgl_GLEAN_10016104	Pgl_GLEAN_10008567	0.597
Pgl_GLEAN_10016104	Pgl_GLEAN_10002079	0.439
Pgl_GLEAN_10016104	Pgl_GLEAN_10002986	0.505
Pgl_GLEAN_10016104	Pgl_GLEAN_10005019	0.597
Pgl_GLEAN_10016104	Pgl_GLEAN_10005017	0.599
Pgl_GLEAN_10016104	Pgl_GLEAN_10005018	0.597
Pgl_GLEAN_10016104	Pgl_GLEAN_10015296	0.581
Pgl_GLEAN_10016104	Pgl_GLEAN_10005677	0.48
Pgl_GLEAN_10016104	Pgl_GLEAN_10031862	0.505
Pgl_GLEAN_10016104	Pgl_GLEAN_10002079	0.439
Pgl_GLEAN_10016104	Pgl_GLEAN_10015686	0.452
Pgl_GLEAN_10016104	Pgl_GLEAN_10008157	0.56
Pgl_GLEAN_10023307	Pgl_GLEAN_10008567	0.497
Pgl_GLEAN_10004621	Pgl_GLEAN_10012581	0.772
Pgl_GLEAN_10004621	Pgl_GLEAN_10011342	0.755
Pgl_GLEAN_10004621	Pgl_GLEAN_10025737	0.758
Pgl_GLEAN_10004621	Pgl_GLEAN_10004539	0.76
Pgl_GLEAN_10004621	Pgl_GLEAN_10024244	0.691
Pgl_GLEAN_10004621	Pgl_GLEAN_10022419	0.665
Pgl_GLEAN_10004621	Pgl_GLEAN_10002725	0.702
Pgl_GLEAN_10003023	Pgl_GLEAN_10006778	0.636
Pgl_GLEAN_10003023	Pgl_GLEAN_10030470	0.631
Pgl_GLEAN_10003023	Pgl_GLEAN_10033149	0.663
Pgl_GLEAN_10003023	Pgl_GLEAN_10031744	0.652
Pgl_GLEAN_10003023	Pgl_GLEAN_10019761	0.75
Pgl_GLEAN_10003023	Pgl_GLEAN_10002620	0.652
Pgl_GLEAN_10003023	Pgl_GLEAN_10009453	0.481
Pgl_GLEAN_10021397	Pgl_GLEAN_10017665	0.88
Pgl_GLEAN_10021397	Pgl_GLEAN_10022516	0.871
Pgl_GLEAN_10021397	Pgl_GLEAN_10001790	0.744
Pgl_GLEAN_10021397	Pgl_GLEAN_10019424	0.88
Pgl_GLEAN_10023423	Pgl_GLEAN_10007395	0.763
Pgl_GLEAN_10023423	Pgl_GLEAN_10022959	0.763
Pgl_GLEAN_10023423	Pgl_GLEAN_10012759	0.762
Pgl_GLEAN_10023423	Pgl_GLEAN_10026644	0.583
Pgl_GLEAN_10011825	Pgl_GLEAN_10006778	0.583
Pgl_GLEAN_10011825	Pgl_GLEAN_10003646	0.497
Pgl_GLEAN_10011825	Pgl_GLEAN_10020445	0.625
Pgl_GLEAN_10011825	Pgl_GLEAN_10005018	0.583
Pgl_GLEAN_10011825	Pgl_GLEAN_10016104	0.583
Pgl_GLEAN_10033877	Pgl_GLEAN_10008567	0.457
Pgl_GLEAN_10034360	Pgl_GLEAN_10006778	0.765
Pgl_GLEAN_10034360	Pgl_GLEAN_10012759	0.401
Pgl_GLEAN_10034360	Pgl_GLEAN_10033149	0.951
Pgl_GLEAN_10034360	Pgl_GLEAN_10031744	0.413
Pgl_GLEAN_10034360	Pgl_GLEAN_10019761	0.743
Pgl_GLEAN_10034360	Pgl_GLEAN_10002620	0.413
Pgl_GLEAN_10034360	Pgl_GLEAN_10030340	0.634
Pgl_GLEAN_10034360	Pgl_GLEAN_10020447	0.78
Pgl_GLEAN_10034360	Pgl_GLEAN_10031611	0.769
Pgl_GLEAN_10034360	Pgl_GLEAN_10000079	0.502
Pgl_GLEAN_10034360	Pgl_GLEAN_10009453	0.881
Pgl_GLEAN_10034360	Pgl_GLEAN_10002676	0.711
Pgl_GLEAN_10034360	Pgl_GLEAN_10003023	0.634
Pgl_GLEAN_10005377	Pgl_GLEAN_10002592	0.499
Pgl_GLEAN_10005377	Pgl_GLEAN_10027049	0.579
Pgl_GLEAN_10005377	Pgl_GLEAN_10032786	0.777
Pgl_GLEAN_10005377	Pgl_GLEAN_10038630	0.465
Pgl_GLEAN_10005377	Pgl_GLEAN_10033149	0.951
Pgl_GLEAN_10005377	Pgl_GLEAN_10019766	0.58
Pgl_GLEAN_10005377	Pgl_GLEAN_10020445	0.449
Pgl_GLEAN_10005377	Pgl_GLEAN_10005019	0.753
Pgl_GLEAN_10005377	Pgl_GLEAN_10005017	0.773
Pgl_GLEAN_10005377	Pgl_GLEAN_10000613	0.769
Pgl_GLEAN_10005377	Pgl_GLEAN_10011773	0.704
Pgl_GLEAN_10005377	Pgl_GLEAN_10020447	0.751
Pgl_GLEAN_10005377	Pgl_GLEAN_10005677	0.579
Pgl_GLEAN_10005377	Pgl_GLEAN_10012911	0.704
Pgl_GLEAN_10005377	Pgl_GLEAN_10018859	0.473
Pgl_GLEAN_10005377	Pgl_GLEAN_10019278	0.794
Pgl_GLEAN_10005377	Pgl_GLEAN_10002291	0.58
Pgl_GLEAN_10005377	Pgl_GLEAN_10000860	0.58
Pgl_GLEAN_10005377	Pgl_GLEAN_10016104	0.58
Pgl_GLEAN_10005377	Pgl_GLEAN_10034360	0.406
Pgl_GLEAN_10009623	Pgl_GLEAN_10023965	0.664
Pgl_GLEAN_10023404	Pgl_GLEAN_10002986	0.583
Pgl_GLEAN_10023404	Pgl_GLEAN_10031862	0.583
Pgl_GLEAN_10024237	Pgl_GLEAN_10002592	0.58
Pgl_GLEAN_10024237	Pgl_GLEAN_10027049	0.497
Pgl_GLEAN_10024237	Pgl_GLEAN_10032786	0.499
Pgl_GLEAN_10024237	Pgl_GLEAN_10002988	0.579
Pgl_GLEAN_10024237	Pgl_GLEAN_10019766	0.58
Pgl_GLEAN_10024237	Pgl_GLEAN_10005019	0.713
Pgl_GLEAN_10024237	Pgl_GLEAN_10005017	0.781
Pgl_GLEAN_10024237	Pgl_GLEAN_10000613	0.777
Pgl_GLEAN_10024237	Pgl_GLEAN_10005018	0.579
Pgl_GLEAN_10024237	Pgl_GLEAN_10005677	0.725
Pgl_GLEAN_10024237	Pgl_GLEAN_10018859	0.579
Pgl_GLEAN_10024237	Pgl_GLEAN_10015686	0.582
Pgl_GLEAN_10024237	Pgl_GLEAN_10011825	0.588
Pgl_GLEAN_10024237	Pgl_GLEAN_10005377	0.587
Pgl_GLEAN_10024864	Pgl_GLEAN_10000860	0.638
Pgl_GLEAN_10024864	Pgl_GLEAN_10005377	0.58
Pgl_GLEAN_10032313	Pgl_GLEAN_10024918	0.771
Pgl_GLEAN_10032313	Pgl_GLEAN_10012759	0.707
Pgl_GLEAN_10032313	Pgl_GLEAN_10026644	0.666
Pgl_GLEAN_10025811	Pgl_GLEAN_10031611	0.786
Pgl_GLEAN_10025811	Pgl_GLEAN_10034360	0.769
Pgl_GLEAN_10030145	Pgl_GLEAN_10019078	0.659
Pgl_GLEAN_10030145	Pgl_GLEAN_10002988	0.482
Pgl_GLEAN_10030145	Pgl_GLEAN_10024279	0.497
Pgl_GLEAN_10030145	Pgl_GLEAN_10005017	0.598
Pgl_GLEAN_10030145	Pgl_GLEAN_10000613	0.521
Pgl_GLEAN_10030145	Pgl_GLEAN_10005018	0.482
Pgl_GLEAN_10030145	Pgl_GLEAN_10005377	0.532
Pgl_GLEAN_10030145	Pgl_GLEAN_10024237	0.502
Pgl_GLEAN_10030919	Pgl_GLEAN_10016253	0.872
Pgl_GLEAN_10030919	Pgl_GLEAN_10002291	0.58
Pgl_GLEAN_10030919	Pgl_GLEAN_10000860	0.58
Pgl_GLEAN_10000198	Pgl_GLEAN_10008567	0.58
Pgl_GLEAN_10015296	Pgl_GLEAN_10022286	0.579
Pgl_GLEAN_10015296	Pgl_GLEAN_10011449	0.701
Pgl_GLEAN_10015296	Pgl_GLEAN_10001725	0.704
Pgl_GLEAN_10015296	Pgl_GLEAN_10025237	0.691
Pgl_GLEAN_10015296	Pgl_GLEAN_10018244	0.579
Pgl_GLEAN_10015296	Pgl_GLEAN_10007697	0.636
Pgl_GLEAN_10015296	Pgl_GLEAN_10010180	0.639
Pgl_GLEAN_10015296	Pgl_GLEAN_10008157	0.578
Pgl_GLEAN_10015296	Pgl_GLEAN_10016104	0.581
Pgl_GLEAN_10006510	Pgl_GLEAN_10037548	0.547
Pgl_GLEAN_10006510	Pgl_GLEAN_10037549	0.547
Pgl_GLEAN_10006510	Pgl_GLEAN_10019766	0.758
Pgl_GLEAN_10006510	Pgl_GLEAN_10005017	0.682
Pgl_GLEAN_10006510	Pgl_GLEAN_10000613	0.579
Pgl_GLEAN_10006510	Pgl_GLEAN_10005677	0.663
Pgl_GLEAN_10006510	Pgl_GLEAN_10018859	0.609
Pgl_GLEAN_10006510	Pgl_GLEAN_10000860	0.475
Pgl_GLEAN_10006510	Pgl_GLEAN_10016104	0.594
Pgl_GLEAN_10006510	Pgl_GLEAN_10005377	0.579
Pgl_GLEAN_10006510	Pgl_GLEAN_10024237	0.497
Pgl_GLEAN_10036448
Pgl_GLEAN_10001420
