# Supplementary material for: Discovery and validation of candidate genes for grain iron and zinc metabolism in pearl millet [Pennisetum glaucum (L.) R. Br.]
Source: Sci Rep. 2020 Oct 6;10:16562. doi: 10.1038/s41598-020-73241-7 (PMC7538586; doi:10.1038/s41598-020-73241-7)
Supplement: Supplementary file 6 [file 41598_2020_73241_MOESM6_ESM.xlsx]

## Sheet: Title
Discovery and validation of candidate genes for high grain iron and zinc metabolism in pearl millet [Pennisetum glaucum (L.) R. Br.]
Mahesh D. Mahendrakar1,2, Maheshwari Parveda2, P. B. Kavi Kishor2,3*, Rakesh K. Srivastava1*
1International Crops Research Institute for Semi-Arid Tropics (ICRISAT), Patancheru, Hyderabad - 502 324, India
2Department of Genetics, Osmania University (OU), Hyderabad - 500 007, India
3Department of Biotechnology, Vignan’s Foundation for Science, Technology & Research Deemed to be University, Vadlamudi, Guntur-522 213, India
Correspondence: r.k.srivastava@cgiar.org, pbkavi@yahoo.com

## Sheet: S_6 Primers
		Supplementary Table 6. Primers and reference genes used in differential expression study with other details
		S#	Ch#	Gene name	GENE	Forward primer	Reverse primer	Product Size	Gene size	Gradient Tm
		Pg1	chr1	PglZIP-1	Pgl_GLEAN_10026644	CGTCTCAAGTCCGTGGTGAC	GGGGCTGTTCTCGTTGTAGG	105bp	1071bp	60
		Pg2	chr2	PglNramp1	Pgl_GLEAN_10001790	TTGCTTCTTTGGCGAGTTGA	CACCCTTTCCCTGGAGTGAG	89bp	1557bp	60
		Pg3	chr2	PglFER1	Pgl_GLEAN_10002079	AGAGGGAGCACGCTGAGAAG	AGCCAGAGCCAGCTCCATAG	109bp	681bp	58
		Pg4	chr2	PglZIP2	Pgl_GLEAN_10005377	ACTCCCGGACTCCTTCAACA	GAGTCGACCATGAGCGTGAA	171bp	1134bp	60
		Pg5	chr2	PglNramp2	Pgl_GLEAN_10011825	CGCGATCGTGCCAACTATAA	TTGGAGCACATTGAGCCACT	157bp	1347bp	55
		Pg6	chr2	PglZIP3	Pgl_GLEAN_10020447	TGAAGGGCAACCTCTGGTTT	TCTTTACCCGACCCACCATC	113bp	834bp	55
		Pg7	chr3	PglYSL1	Pgl_GLEAN_10002986	CCCGCACATTGTGAACATCT	GGAAGTTGTGCACCAAACCA	145bp	2196bp	62.9
		Pg8	chr3	PgllYSL2	Pgl_GLEAN_10002987	TCCTCGGCTTCTTCTTCGTC	TGGATGACGGTGTTCTCCTG	97bp	198bp	57.8
		Pg9	chr3	PglZIP4	Pgl_GLEAN_10003023	GAGCTGGGGCAATCCTAGTG	GGCGCCTCCTGTACTAAACG	91bp	1656bp	61.1
		Pg10	chr3	PglYSL3	Pgl_GLEAN_10003646	TCAGGTGCTCGTGATCGACT	GAGGTGTGTGGAACCCGTTT	122bp	1980bp	58
		Pg11	chr3	PglYSL4	Pgl_GLEAN_10004539	GGTCCTACTTCGCCATCGAC	AAATCGGGGGCTTCACTTTT	180bp	1995bp	60
		Pg12	chr3	PglYSL5	Pgl_GLEAN_10005017	TCCTTGTTGGTGGGAGCTTT	GGATGACGGGAAGGTCCATA	160bp	2037bp	60
		Pg13	chr3	PglYSL6	Pgl_GLEAN_10005018	CTCACCTTGGTTCCCCTCAG	CTCCTTGAGGGGTGTGGAAC	90bp	1632bp	57.8
		Pg14	chr3	PglYSL7	Pgl_GLEAN_10005019	CAAGACTGGCCACCTGACAC	GTAGGGGGCCTTCCAGTACC	95bp	1935bp	58
		Pg15	chr3	PglYSL8	Pgl_GLEAN_10008567	TCATTGGACCGCTGACATTC	GATGCCACTGCAAATCCAAA	159bp	1869bp	61.1
		Pg16	chr3	PglZIP5	Pgl_GLEAN_10012759	GCTTTCATGGCTCCTGCTCT	GCAATTGCGATCAGCTTCAG	81bp	1104bp	59.2
		Pg17	chr3	PglYSL9	Pgl_GLEAN_10031862	TCCTCGGCCTCTTCTCTGTC	AGAAGCCCCAAGTGAAGCTG	137bp	2064bp	58
		Pg18	chr3	PglYSL10	Pgl_GLEAN_10037548	TTCTTCATTGCGGCCCTAGT	GATGGCAAAGTACGCACCAA	92bp	2325bp	58
		Pg19	chr3	PglYSL11	Pgl_GLEAN_10037549	GAAATGGCGATTTTGGGTGT	GGAGTGACATCCCGAAGGAG	98bp	2139bp	59.2
		Pg20	chr4	PglNramp3	Pgl_GLEAN_10015296	TATTAGCGGCTGGGCAGAGT	CAATGCCCTGACCCATTTTT	93bp	1125bp	61.1
		Pg21	chr4	PglZIP6	Pgl_GLEAN_10019761	TGGCAAACAGATGGTTGAGG	CCAAGTTCAAACCGACACGA	88bp	687bp	58
		Pg22	chr5	PglNramp4	Pgl_GLEAN_10023965	TGTTGGCGTCTGGTCAGAGT	AATTCGTATGCTGCCCCATC	130bp	1542bp	55
		Pg23	chr5	PglNAS1	Pgl_GLEAN_10030145	GTCTCCAGAACGGGAAGCAC	GCCTCCAACTTGCAGCACTT	134bp	2652bp	60
		Pg24	chr5	PglZIP7	Pgl_GLEAN_10034360	CAGCTGAAGCAAACGGACAC	TCGAAGACGGAGTGAAAGCA	107bp	831bp	55
		Pg25	chr6	PglZIP8	Pgl_GLEAN_10001420	TCATCCTGTTCGCATTCACC	AAGGGGTAGCGGTTCTTGGT	180bp	1047bp	61.1
		Pg26	chr6	PglYSL12	Pgl_GLEAN_10012010	CCGCGGATTCTACATCAACA	TCGAGGTATGGCCACATGAC	171bp	2043bp	55
		Pg27	chr7	PglNramp5	Pgl_GLEAN_10000860	CATGCAGGGTTTCTTGGACA	ATGGGAGCTCAACGGACAGT	158bp	1638bp	55
		Pg28	chr7	PglNramp6	Pgl_GLEAN_10002291	GCAGAGGTTGCTGTGATTGC	ATGAGAACCCCAACCCACAC	132bp	1515bp	61.1
		Pg29	chr7	PglZIP9	Pgl_GLEAN_10036448	CTAGTGGTCGCCCTGAGCTT	GATCGACCGGAGCTTGAACT	197bp	561bp	59.2
		30	Ref-1	EF-1α	EF-1α	AATGATCCGCTGCTGTAACAAG	AGGCAATCTTGTCTGGGTTGTA	Saha and Blumwald, (2014)		60
		31	Ref-2	EIF4A	EIF4A	ATCGTGAGCTTTACATCCATCG	TATCCCTCAGGATACGGATGTC	Reddy et al (2015)		60
		32	Ref-3	ACP	ACP	ACAGTGTCCAACGAGTCAGCA	AGGAGACGGTGGATCAGGTTTG	Reddy et al (2015)		60
